# Supplementary material for: Effect of an optimized X-ray blanket design on operator radiation dose in cardiac catheterization based on real-world angiography
Source: PLoS One. 2022 Nov 10;17(11):e0277436. doi: 10.1371/journal.pone.0277436 (PMC9648827; doi:10.1371/journal.pone.0277436)
Supplement: S1 File — (ZIP) [file pone.0277436.s006.zip]

Archive with 2 entries (2 files):
- measurements with anthropomorphic phantom.xlsx
- DAP_and_c_arm_angulation.csv
