# Supplementary material for: Effect of an optimized X-ray blanket design on operator radiation dose in cardiac catheterization based on real-world angiography
Source: PLoS One. 2022 Nov 10;17(11):e0277436. doi: 10.1371/journal.pone.0277436 (PMC9648827; doi:10.1371/journal.pone.0277436)
Supplement: S1 File — (ZIP) [file pone.0277436.s006.zip › measurements with anthropomorphic phantom.xlsx]

## Sheet: Vinkelmåling 22.09.2021
projection	shielding	n	right-left	cran-cau	pct_exposures	pct_irradiation_duration	pct_DAP	DAP_mGycm2	E/DAP	kVp	Op_exposure_mGy				Op_exposure_rate_mGy/s	unit_op_exp_rate	radiation_time_in_s				date														mean_kev
AP	none	157195	0	0	20	20.6	9.8	418	2.88756e-06	67	0.001207	mGy			0.0003126	mGy/s	10.23	s	1	249328 / 229960	22.09.2021	16:45:52	Units:Gy & Gy/s	Stop delay:1 s	Trig mode:Manual										42	keV
AP	none	157195	0	0	20	20.6	9.8	396	2.87626e-06	67	0.001139	mGy			0.0003081	mGy/s	7.08	s	2	249328 / 229960	22.09.2021	16:46:15	Units:Gy & Gy/s	Stop delay:1 s	Trig mode:Manual										42	keV
AP	none	157195	0	0	20	20.6	9.8	400	2.87e-06	67	0.001148	mGy			0.0003163	mGy/s	7.23	s	3	249328 / 229960	22.09.2021	16:46:32	Units:Gy & Gy/s	Stop delay:1 s	Trig mode:Manual										42	keV
AP	none	157195	0	0	20	20.6	9.8	309	2.87702e-06	67	0.000889	mGy			0.0003258	mGy/s	6.87	s	4	249328 / 229960	22.09.2021	16:46:45	Units:Gy & Gy/s	Stop delay:1 s	Trig mode:Manual										42	keV
AP	none	157195	0	0	20	20.6	9.8	499	2.87776e-06	67	0.001436	mGy			0.0003176	mGy/s	9.18	s	5	249328 / 229960	22.09.2021	16:47:00	Units:Gy & Gy/s	Stop delay:1 s	Trig mode:Manual										42	keV
CRAN	none	50510	1	31	6.4	6.8	7.4	655	2.93893e-06	70	0.001925	mGy			0.0006234	mGy/s	7.17	s	6	249328 / 229960	22.09.2021	16:48:14	Units:Gy & Gy/s	Stop delay:1 s	Trig mode:Manual										42	keV
CRAN	none	50510	1	31	6.4	6.8	7.4	630	2.92857e-06	70	0.001845	mGy			0.0006222	mGy/s	6.66	s	7	249328 / 229960	22.09.2021	16:48:28	Units:Gy & Gy/s	Stop delay:1 s	Trig mode:Manual										42	keV
CRAN	none	50510	1	31	6.4	6.8	7.4	617	2.93517e-06	70	0.001811	mGy			0.000627	mGy/s	7.89	s	8	249328 / 229960	22.09.2021	16:48:44	Units:Gy & Gy/s	Stop delay:1 s	Trig mode:Manual										42	keV
CRAN	none	50510	1	31	6.4	6.8	7.4	656	2.9375e-06	70	0.001927	mGy			0.0006206	mGy/s	6.63	s	9	249328 / 229960	22.09.2021	16:50:28	Units:Gy & Gy/s	Stop delay:1 s	Trig mode:Manual										42	keV
CRAN	none	50510	1	31	6.4	6.8	7.4	616	2.93831e-06	70	0.00181	mGy			0.0006226	mGy/s	7.23	s	10	249328 / 229960	22.09.2021	16:50:45	Units:Gy & Gy/s	Stop delay:1 s	Trig mode:Manual										42	keV
LAO	none	172343	27	0	22	25.3	21.8	226	6.88053e-06	65	0.001555	mGy			0.000668	mGy/s	6.57	s	11	249328 / 229960	22.09.2021	16:55:19	Units:Gy & Gy/s	Stop delay:1 s	Trig mode:Manual										41	keV
LAO	none	172343	27	0	22	25.3	21.8	276	6.90217e-06	65	0.001905	mGy			0.0006896	mGy/s	8.76	s	12	249328 / 229960	22.09.2021	16:55:36	Units:Gy & Gy/s	Stop delay:1 s	Trig mode:Manual										41	keV
LAO	none	172343	27	0	22	25.3	21.8	245	6.8449e-06	65	0.001677	mGy			0.0006651	mGy/s	8.94	s	13	249328 / 229960	22.09.2021	16:55:54	Units:Gy & Gy/s	Stop delay:1 s	Trig mode:Manual										41	keV
LAO	none	172343	27	0	22	25.3	21.8	217	6.84793e-06	65	0.001486	mGy			0.0006743	mGy/s	7.08	s	14	249328 / 229960	22.09.2021	16:56:08	Units:Gy & Gy/s	Stop delay:1 s	Trig mode:Manual										41	keV
LAO	none	172343	27	0	22	25.3	21.8	221	6.86425e-06	65	0.001517	mGy			0.0006662	mGy/s	7.35	s	15	249328 / 229960	22.09.2021	16:56:23	Units:Gy & Gy/s	Stop delay:1 s	Trig mode:Manual										41	keV
LAO-CRAN	none	67549	24	25	8.6	7.2	11.8	526	7.11217e-06	70	0.003741	mGy			0.001324	mGy/s	6.15	s	16	249328 / 229960	22.09.2021	16:57:45	Units:Gy & Gy/s	Stop delay:1 s	Trig mode:Manual										41	keV
LAO-CRAN	none	67549	24	25	8.6	7.2	11.8	481	7.10395e-06	70	0.003417	mGy			0.001323	mGy/s	6.93	s	17	249328 / 229960	22.09.2021	16:58:00	Units:Gy & Gy/s	Stop delay:1 s	Trig mode:Manual										41	keV
LAO-CRAN	none	67549	24	25	8.6	7.2	11.8	518	7.10425e-06	70	0.00368	mGy			0.001337	mGy/s	6.57	s	18	249328 / 229960	22.09.2021	16:58:13	Units:Gy & Gy/s	Stop delay:1 s	Trig mode:Manual										42	keV
LAO-CRAN	none	67549	24	25	8.6	7.2	11.8	491	7.09369e-06	70	0.003483	mGy			0.001314	mGy/s	6.57	s	19	249328 / 229960	22.09.2021	16:58:25	Units:Gy & Gy/s	Stop delay:1 s	Trig mode:Manual										41	keV
LAO-CRAN	none	67549	24	25	8.6	7.2	11.8	491	7.10183e-06	70	0.003487	mGy			0.001317	mGy/s	7.86	s	20	249328 / 229960	22.09.2021	16:58:40	Units:Gy & Gy/s	Stop delay:1 s	Trig mode:Manual										41	keV
RAO	none	45524	-29	0	5.8	5.2	5.8	150	2.48e-06	63	0.000372	mGy			0.000227	mGy/s	6.36	s	21	249328 / 229960	22.09.2021	16:59:28	Units:Gy & Gy/s	Stop delay:1 s	Trig mode:Manual										40	keV
RAO	none	45524	-29	0	5.8	5.2	5.8	122	2.47541e-06	63	0.000302	mGy			0.0002255	mGy/s	6	s	22	249328 / 229960	22.09.2021	16:59:47	Units:Gy & Gy/s	Stop delay:1 s	Trig mode:Manual										40	keV
RAO	none	45524	-29	0	5.8	5.2	5.8	149	2.4698e-06	63	0.000368	mGy			0.0002238	mGy/s	9	s	23	249328 / 229960	22.09.2021	17:00:05	Units:Gy & Gy/s	Stop delay:1 s	Trig mode:Manual										40	keV
RAO	none	45524	-29	0	5.8	5.2	5.8	145	2.46207e-06	63	0.000357	mGy			0.0002209	mGy/s	6.54	s	24	249328 / 229960	22.09.2021	17:00:19	Units:Gy & Gy/s	Stop delay:1 s	Trig mode:Manual										40	keV
RAO	none	45524	-29	0	5.8	5.2	5.8	128	2.45312e-06	63	0.000314	mGy			0.0002249	mGy/s	6.75	s	25	249328 / 229960	22.09.2021	17:00:31	Units:Gy & Gy/s	Stop delay:1 s	Trig mode:Manual										40	keV
RAO-CRAN	none	105101	-31	27	13.4	9.4	14	291	1.87973e-06	66	0.000547	mGy			0.0001873	mGy/s	6.9	s	26	249328 / 229960	22.09.2021	17:01:19	Units:Gy & Gy/s	Stop delay:1 s	Trig mode:Manual										40	keV
RAO-CRAN	none	105101	-31	27	13.4	9.4	14	232	1.87069e-06	66	0.000434	mGy			0.0001969	mGy/s	5.79	s	27	249328 / 229960	22.09.2021	17:01:32	Units:Gy & Gy/s	Stop delay:1 s	Trig mode:Manual										40	keV
RAO-CRAN	none	105101	-31	27	13.4	9.4	14	260	1.88462e-06	66	0.00049	mGy			0.0001984	mGy/s	7.11	s	28	249328 / 229960	22.09.2021	17:01:45	Units:Gy & Gy/s	Stop delay:1 s	Trig mode:Manual										40	keV
RAO-CRAN	none	105101	-31	27	13.4	9.4	14	311	1.86817e-06	66	0.000581	mGy			0.0001931	mGy/s	6.63	s	29	249328 / 229960	22.09.2021	17:01:59	Units:Gy & Gy/s	Stop delay:1 s	Trig mode:Manual										41	keV
RAO-CRAN	none	105101	-31	27	13.4	9.4	14	261	1.87356e-06	66	0.000489	mGy			0.0001961	mGy/s	7.98	s	30	249328 / 229960	22.09.2021	17:02:13	Units:Gy & Gy/s	Stop delay:1 s	Trig mode:Manual										41	keV
LAO-CAUD	none	58268	28	-28	7.4	6.7	11.4	391	6.03325e-06	68	0.002359	mGy			0.0008306	mGy/s	6.48	s	31	249328 / 229960	22.09.2021	17:04:27	Units:Gy & Gy/s	Stop delay:1 s	Trig mode:Manual										42	keV
LAO-CAUD	none	58268	28	-28	7.4	6.7	11.4	446	6.06502e-06	68	0.002705	mGy			0.0008429	mGy/s	6.39	s	32	249328 / 229960	22.09.2021	17:05:07	Units:Gy & Gy/s	Stop delay:1 s	Trig mode:Manual										42	keV
LAO-CAUD	none	58268	28	-28	7.4	6.7	11.4	397	6.04786e-06	68	0.002401	mGy			0.0008378	mGy/s	6.33	s	33	249328 / 229960	22.09.2021	17:05:26	Units:Gy & Gy/s	Stop delay:1 s	Trig mode:Manual										42	keV
LAO-CAUD	none	58268	28	-28	7.4	6.7	11.4	373	6.04021e-06	68	0.002253	mGy			0.0008418	mGy/s	6.63	s	34	249328 / 229960	22.09.2021	17:05:40	Units:Gy & Gy/s	Stop delay:1 s	Trig mode:Manual										42	keV
LAO-CAUD	none	58268	28	-28	7.4	6.7	11.4	373	6.02949e-06	68	0.002249	mGy			0.0008369	mGy/s	7.14	s	35	249328 / 229960	22.09.2021	17:05:54	Units:Gy & Gy/s	Stop delay:1 s	Trig mode:Manual										42	keV
RAO-CAUD	none	62555	-28	-24	8	11.4	8.1	157	6.30573e-07	65	9.9e-05	mGy			5.47e-05	mGy/s	6.06	s	36	249328 / 229960	22.09.2021	17:07:23	Units:Gy & Gy/s	Stop delay:1 s	Trig mode:Manual										37	keV
RAO-CAUD	none	62555	-28	-24	8	11.4	8.1	181	6.29834e-07	65	0.000114	mGy			5.558e-05	mGy/s	6.12	s	37	249328 / 229960	22.09.2021	17:07:50	Units:Gy & Gy/s	Stop delay:1 s	Trig mode:Manual										37	keV
RAO-CAUD	none	62555	-28	-24	8	11.4	8.1	203	6.35468e-07	65	0.000129	mGy			5.828e-05	mGy/s	6.3	s	38	249328 / 229960	22.09.2021	17:08:07	Units:Gy & Gy/s	Stop delay:1 s	Trig mode:Manual										38	keV
RAO-CAUD	none	62555	-28	-24	8	11.4	8.1	188	6.38298e-07	65	0.00012	mGy			5.656e-05	mGy/s	8.19	s	39	249328 / 229960	22.09.2021	17:08:25	Units:Gy & Gy/s	Stop delay:1 s	Trig mode:Manual										37	keV
RAO-CAUD	none	62555	-28	-24	8	11.4	8.1	196	6.37755e-07	65	0.000125	mGy			5.752e-05	mGy/s	8.25	s	40	249328 / 229960	22.09.2021	17:08:41	Units:Gy & Gy/s	Stop delay:1 s	Trig mode:Manual										37	keV
CAUD	none	62441	0	-33	8	7.1	9.4	576	3.81597e-06	70	0.002198	mGy			0.0007555	mGy/s	6.36	s	41	249328 / 229960	22.09.2021	17:10:37	Units:Gy & Gy/s	Stop delay:1 s	Trig mode:Manual										44	keV
CAUD	none	62441	0	-33	8	7.1	9.4	467	3.83084e-06	70	0.001789	mGy			0.0007508	mGy/s	5.7	s	42	249328 / 229960	22.09.2021	17:10:53	Units:Gy & Gy/s	Stop delay:1 s	Trig mode:Manual										44	keV
CAUD	none	62441	0	-33	8	7.1	9.4	599	3.83306e-06	70	0.002296	mGy			0.0007494	mGy/s	7.05	s	43	249328 / 229960	22.09.2021	17:11:07	Units:Gy & Gy/s	Stop delay:1 s	Trig mode:Manual										44	keV
CAUD	none	62441	0	-33	8	7.1	9.4	756	3.82937e-06	70	0.002895	mGy			0.0007563	mGy/s	6.3	s	44	249328 / 229960	22.09.2021	17:11:48	Units:Gy & Gy/s	Stop delay:1 s	Trig mode:Manual										44	keV
CAUD	none	62441	0	-33	8	7.1	9.4	669	3.81614e-06	70	0.002553	mGy			0.0007461	mGy/s	7.59	s	45	249328 / 229960	22.09.2021	17:12:05	Units:Gy & Gy/s	Stop delay:1 s	Trig mode:Manual										44	keV
AP	CMS	157195	0	0	20	20.6	9.8	377	4.53581e-07	67	0.000171	mGy			5.035e-05	mGy/s	8.52	s	46	249328 / 229960	22.09.2021	17:15:52	Units:Gy & Gy/s	Stop delay:1 s	Trig mode:Manual										45	keV
AP	CMS	157195	0	0	20	20.6	9.8	338	4.46746e-07	67	0.000151	mGy			4.993e-05	mGy/s	6.36	s	47	249328 / 229960	22.09.2021	17:16:13	Units:Gy & Gy/s	Stop delay:1 s	Trig mode:Manual										46	keV
AP	CMS	157195	0	0	20	20.6	9.8	378	4.49735e-07	67	0.00017	mGy			5.119e-05	mGy/s	7.77	s	48	249328 / 229960	22.09.2021	17:16:30	Units:Gy & Gy/s	Stop delay:1 s	Trig mode:Manual										45	keV
AP	CMS	157195	0	0	20	20.6	9.8	418	4.44976e-07	67	0.000186	mGy			5.125e-05	mGy/s	7.35	s	49	249328 / 229960	22.09.2021	17:16:46	Units:Gy & Gy/s	Stop delay:1 s	Trig mode:Manual										45	keV
AP	CMS	157195	0	0	20	20.6	9.8	336	4.52381e-07	67	0.000152	mGy			4.917e-05	mGy/s	7.35	s	50	249328 / 229960	22.09.2021	17:17:01	Units:Gy & Gy/s	Stop delay:1 s	Trig mode:Manual										45	keV
CRAN	CMS	50510	1	31	6.4	6.8	7.4	627	1.20574e-06	71	0.000756	mGy			0.0002632	mGy/s	6.87	s	51	249328 / 229960	22.09.2021	17:18:41	Units:Gy & Gy/s	Stop delay:1 s	Trig mode:Manual										43	keV
CRAN	CMS	50510	1	31	6.4	6.8	7.4	706	1.20113e-06	71	0.000848	mGy			0.0002587	mGy/s	7.14	s	52	249328 / 229960	22.09.2021	17:19:07	Units:Gy & Gy/s	Stop delay:1 s	Trig mode:Manual										43	keV
CRAN	CMS	50510	1	31	6.4	6.8	7.4	575	1.1913e-06	71	0.000685	mGy			0.0002568	mGy/s	6.24	s	53	249328 / 229960	22.09.2021	17:19:23	Units:Gy & Gy/s	Stop delay:1 s	Trig mode:Manual										43	keV
CRAN	CMS	50510	1	31	6.4	6.8	7.4	615	1.1935e-06	71	0.000734	mGy			0.0002593	mGy/s	6.48	s	54	249328 / 229960	22.09.2021	17:19:38	Units:Gy & Gy/s	Stop delay:1 s	Trig mode:Manual										43	keV
CRAN	CMS	50510	1	31	6.4	6.8	7.4	825	1.19758e-06	71	0.000988	mGy			0.0002579	mGy/s	7.02	s	55	249328 / 229960	22.09.2021	17:19:53	Units:Gy & Gy/s	Stop delay:1 s	Trig mode:Manual										43	keV
LAO	CMS	172343	27	0	22	25.3	21.8	208	1.50962e-06	65	0.000314	mGy			0.0001397	mGy/s	5.7	s	56	249328 / 229960	22.09.2021	17:20:51	Units:Gy & Gy/s	Stop delay:1 s	Trig mode:Manual										43	keV
LAO	CMS	172343	27	0	22	25.3	21.8	197	1.50761e-06	65	0.000297	mGy			0.0001378	mGy/s	5.97	s	57	249328 / 229960	22.09.2021	17:21:09	Units:Gy & Gy/s	Stop delay:1 s	Trig mode:Manual										43	keV
LAO	CMS	172343	27	0	22	25.3	21.8	248	1.5121e-06	65	0.000375	mGy			0.0001376	mGy/s	6.66	s	58	249328 / 229960	22.09.2021	17:21:24	Units:Gy & Gy/s	Stop delay:1 s	Trig mode:Manual										43	keV
LAO	CMS	172343	27	0	22	25.3	21.8	203	1.52217e-06	65	0.000309	mGy			0.0001399	mGy/s	10.41	s	59	249328 / 229960	22.09.2021	17:21:40	Units:Gy & Gy/s	Stop delay:1 s	Trig mode:Manual										42	keV
LAO	CMS	172343	27	0	22	25.3	21.8	237	1.51477e-06	65	0.000359	mGy			0.0001397	mGy/s	6.15	s	60	249328 / 229960	22.09.2021	17:22:00	Units:Gy & Gy/s	Stop delay:1 s	Trig mode:Manual										43	keV
LAO-CRAN	CMS	67549	24	25	8.6	7.2	11.8	581	2.96213e-06	70	0.001721	mGy			0.0005257	mGy/s	6.51	s	61	249328 / 229960	22.09.2021	17:23:29	Units:Gy & Gy/s	Stop delay:1 s	Trig mode:Manual										42	keV
LAO-CRAN	CMS	67549	24	25	8.6	7.2	11.8	474	2.95992e-06	70	0.001403	mGy			0.0005315	mGy/s	6.36	s	62	249328 / 229960	22.09.2021	17:23:45	Units:Gy & Gy/s	Stop delay:1 s	Trig mode:Manual										42	keV
LAO-CRAN	CMS	67549	24	25	8.6	7.2	11.8	560	2.95e-06	70	0.001652	mGy			0.0005262	mGy/s	6.15	s	63	249328 / 229960	22.09.2021	17:23:59	Units:Gy & Gy/s	Stop delay:1 s	Trig mode:Manual										42	keV
LAO-CRAN	CMS	67549	24	25	8.6	7.2	11.8	517	2.95745e-06	70	0.001529	mGy			0.0005296	mGy/s	5.91	s	64	249328 / 229960	22.09.2021	17:24:13	Units:Gy & Gy/s	Stop delay:1 s	Trig mode:Manual										42	keV
LAO-CRAN	CMS	67549	24	25	8.6	7.2	11.8	507	2.95266e-06	70	0.001497	mGy			0.000529	mGy/s	6.18	s	65	249328 / 229960	22.09.2021	17:24:25	Units:Gy & Gy/s	Stop delay:1 s	Trig mode:Manual										42	keV
RAO	CMS	45524	-29	0	5.8	5.2	5.8	132	1.51515e-07	63	2e-05	mGy			7.62e-06	mGy/s	6.12	s	66	249328 / 229960	22.09.2021	17:25:12	Units:Gy & Gy/s	Stop delay:1 s	Trig mode:Manual										42	keV
RAO	CMS	45524	-29	0	5.8	5.2	5.8	138	1.52174e-07	63	2.1e-05	mGy			7.74e-06	mGy/s	6.84	s	67	249328 / 229960	22.09.2021	17:25:26	Units:Gy & Gy/s	Stop delay:1 s	Trig mode:Manual										42	keV
RAO	CMS	45524	-29	0	5.8	5.2	5.8	157	1.52866e-07	63	2.4e-05	mGy			8.32e-06	mGy/s	6.66	s	68	249328 / 229960	22.09.2021	17:26:04	Units:Gy & Gy/s	Stop delay:1 s	Trig mode:Manual										40	keV
RAO	CMS	45524	-29	0	5.8	5.2	5.8	165	1.57576e-07	63	2.6e-05	mGy			8.38e-06	mGy/s	7.95	s	69	249328 / 229960	22.09.2021	17:26:21	Units:Gy & Gy/s	Stop delay:1 s	Trig mode:Manual										40	keV
RAO	CMS	45524	-29	0	5.8	5.2	5.8	138	1.5942e-07	63	2.2e-05	mGy			9.14e-06	mGy/s	6.15	s	70	249328 / 229960	22.09.2021	17:26:35	Units:Gy & Gy/s	Stop delay:1 s	Trig mode:Manual										40	keV
RAO-CRAN	CMS	105101	-31	27	13.4	9.4	14	203	2.41379e-07	66	4.9e-05	mGy			2.24e-05	mGy/s	5.7	s	71	249328 / 229960	22.09.2021	17:27:28	Units:Gy & Gy/s	Stop delay:1 s	Trig mode:Manual										39	keV
RAO-CRAN	CMS	105101	-31	27	13.4	9.4	14	236	2.33051e-07	66	5.5e-05	mGy			2.165e-05	mGy/s	6.36	s	72	249328 / 229960	22.09.2021	17:27:42	Units:Gy & Gy/s	Stop delay:1 s	Trig mode:Manual										40	keV
RAO-CRAN	CMS	105101	-31	27	13.4	9.4	14	213	2.34742e-07	66	5e-05	mGy			2.168e-05	mGy/s	5.97	s	73	249328 / 229960	22.09.2021	17:27:55	Units:Gy & Gy/s	Stop delay:1 s	Trig mode:Manual										39	keV
RAO-CRAN	CMS	105101	-31	27	13.4	9.4	14	278	2.33813e-07	66	6.5e-05	mGy			2.08e-05	mGy/s	6.51	s	75	249328 / 229960	22.09.2021	17:28:22	Units:Gy & Gy/s	Stop delay:1 s	Trig mode:Manual										40	keV
RAO-CRAN	CMS	105101	-31	27	13.4	9.4	14	247	2.34818e-07	66	5.8e-05	mGy			2.036e-05	mGy/s	6.21	s	76	249328 / 229960	22.09.2021	17:28:52	Units:Gy & Gy/s	Stop delay:1 s	Trig mode:Manual										40	keV
LAO-CAUD	CMS	58268	28	-28	7.4	6.7	11.4	423	1.89125e-07	68	8e-05	mGy			2.567e-05	mGy/s	6.3	s	77	249328 / 229960	22.09.2021	17:30:25	Units:Gy & Gy/s	Stop delay:1 s	Trig mode:Manual										43	keV
LAO-CAUD	CMS	58268	28	-28	7.4	6.7	11.4	481	1.8711e-07	68	9e-05	mGy			2.507e-05	mGy/s	6.81	s	78	249328 / 229960	22.09.2021	17:31:00	Units:Gy & Gy/s	Stop delay:1 s	Trig mode:Manual										43	keV
LAO-CAUD	CMS	58268	28	-28	7.4	6.7	11.4	449	1.8931e-07	68	8.5e-05	mGy			2.59e-05	mGy/s	7.26	s	79	249328 / 229960	22.09.2021	17:31:18	Units:Gy & Gy/s	Stop delay:1 s	Trig mode:Manual										42	keV
LAO-CAUD	CMS	58268	28	-28	7.4	6.7	11.4	414	1.90821e-07	68	7.9e-05	mGy			2.544e-05	mGy/s	6.15	s	80	249328 / 229960	22.09.2021	17:31:36	Units:Gy & Gy/s	Stop delay:1 s	Trig mode:Manual										42	keV
LAO-CAUD	CMS	58268	28	-28	7.4	6.7	11.4	407	1.89189e-07	68	7.7e-05	mGy			2.569e-05	mGy/s	5.79	s	81	249328 / 229960	22.09.2021	17:31:48	Units:Gy & Gy/s	Stop delay:1 s	Trig mode:Manual										42	keV
AP	CMS+XRB	157195	0	0	20	20.6	9.8	293	3.75427e-08	67	1.1e-05	mGy			4.5e-06	mGy/s	6.09	s	85	249328 / 229960	22.09.2021	17:47:58	Units:Gy & Gy/s	Stop delay:1 s	Trig mode:Manual										53	keV
AP	CMS+XRB	157195	0	0	20	20.6	9.8	359	3.89972e-08	67	1.4e-05	mGy			4.23e-06	mGy/s	7.38	s	86	249328 / 229960	22.09.2021	17:48:29	Units:Gy & Gy/s	Stop delay:1 s	Trig mode:Manual										50	keV
AP	CMS+XRB	157195	0	0	20	20.6	9.8	313	4.15335e-08	67	1.3e-05	mGy			4.36e-06	mGy/s	5.85	s	87	249328 / 229960	22.09.2021	17:49:06	Units:Gy & Gy/s	Stop delay:1 s	Trig mode:Manual										50	keV
AP	CMS+XRB	157195	0	0	20	20.6	9.8	287	3.83275e-08	67	1.1e-05	mGy			4.19e-06	mGy/s	6	s	88	249328 / 229960	22.09.2021	17:49:19	Units:Gy & Gy/s	Stop delay:1 s	Trig mode:Manual										50	keV
AP	CMS+XRB	157195	0	0	20	20.6	9.8	293	4.09556e-08	67	1.2e-05	mGy			4.37e-06	mGy/s	5.64	s	89	249328 / 229960	22.09.2021	17:49:34	Units:Gy & Gy/s	Stop delay:1 s	Trig mode:Manual										51	keV
CRAN	CMS+XRB	50510	1	31	6.4	6.8	7.4	1100	4e-08	71	4.4e-05	mGy			9.14e-06	mGy/s	8.67	s	90	249328 / 229960	22.09.2021	17:51:21	Units:Gy & Gy/s	Stop delay:1 s	Trig mode:Manual										52	keV
CRAN	CMS+XRB	50510	1	31	6.4	6.8	7.4	784	4.08163e-08	71	3.2e-05	mGy			9.07e-06	mGy/s	7.14	s	91	249328 / 229960	22.09.2021	17:51:55	Units:Gy & Gy/s	Stop delay:1 s	Trig mode:Manual										52	keV
CRAN	CMS+XRB	50510	1	31	6.4	6.8	7.4	811	4.06905e-08	71	3.3e-05	mGy			8.9e-06	mGy/s	6.66	s	92	249328 / 229960	22.09.2021	17:52:12	Units:Gy & Gy/s	Stop delay:1 s	Trig mode:Manual										52	keV
CRAN	CMS+XRB	50510	1	31	6.4	6.8	7.4	811	3.94575e-08	71	3.2e-05	mGy			8.69e-06	mGy/s	6.93	s	93	249328 / 229960	22.09.2021	17:52:27	Units:Gy & Gy/s	Stop delay:1 s	Trig mode:Manual										51	keV
CRAN	CMS+XRB	50510	1	31	6.4	6.8	7.4	742	3.90836e-08	71	2.9e-05	mGy			8.73e-06	mGy/s	6.12	s	94	249328 / 229960	22.09.2021	17:52:44	Units:Gy & Gy/s	Stop delay:1 s	Trig mode:Manual										52	keV
LAO	CMS+XRB	172343	27	0	22	25.3	21.8	309	6.47249e-08	65	2e-05	mGy			4.84e-06	mGy/s	7.47	s	95	249328 / 229960	22.09.2021	17:54:43	Units:Gy & Gy/s	Stop delay:1 s	Trig mode:Manual										45	keV
LAO	CMS+XRB	172343	27	0	22	25.3	21.8	269	6.69145e-08	65	1.8e-05	mGy			4.82e-06	mGy/s	6.69	s	96	249328 / 229960	22.09.2021	17:58:39	Units:Gy & Gy/s	Stop delay:1 s	Trig mode:Manual										43	keV
LAO	CMS+XRB	172343	27	0	22	25.3	21.8	249	6.4257e-08	65	1.6e-05	mGy			4.59e-06	mGy/s	6.81	s	97	249328 / 229960	22.09.2021	17:58:55	Units:Gy & Gy/s	Stop delay:1 s	Trig mode:Manual										44	keV
LAO	CMS+XRB	172343	27	0	22	25.3	21.8	242	6.19835e-08	65	1.5e-05	mGy			4.68e-06	mGy/s	6.81	s	99	249328 / 229960	22.09.2021	17:59:46	Units:Gy & Gy/s	Stop delay:1 s	Trig mode:Manual										46	keV
LAO	CMS+XRB	172343	27	0	22	25.3	21.8	224	6.25e-08	65	1.4e-05	mGy			4.75e-06	mGy/s	5.88	s	100	249328 / 229960	22.09.2021	17:59:59	Units:Gy & Gy/s	Stop delay:1 s	Trig mode:Manual										45	keV
LAO-CRAN	CMS+XRB	67549	24	25	8.6	7.2	11.8	470	5.31915e-08	70	2.5e-05	mGy			9.99e-06	mGy/s	5.52	s	101	249328 / 229960	22.09.2021	18:01:05	Units:Gy & Gy/s	Stop delay:1 s	Trig mode:Manual										51	keV
LAO-CRAN	CMS+XRB	67549	24	25	8.6	7.2	11.8	489	5.11247e-08	70	2.5e-05	mGy			9.55e-06	mGy/s	6.12	s	102	249328 / 229960	22.09.2021	18:01:22	Units:Gy & Gy/s	Stop delay:1 s	Trig mode:Manual										50	keV
LAO-CRAN	CMS+XRB	67549	24	25	8.6	7.2	11.8	584	5.30822e-08	70	3.1e-05	mGy			1.019e-05	mGy/s	6.81	s	103	249328 / 229960	22.09.2021	18:01:39	Units:Gy & Gy/s	Stop delay:1 s	Trig mode:Manual										50	keV
LAO-CRAN	CMS+XRB	67549	24	25	8.6	7.2	11.8	560	5.17857e-08	70	2.9e-05	mGy			9.66e-06	mGy/s	7.05	s	104	249328 / 229960	22.09.2021	18:01:57	Units:Gy & Gy/s	Stop delay:1 s	Trig mode:Manual										51	keV
LAO-CRAN	CMS+XRB	67549	24	25	8.6	7.2	11.8	583	5.31732e-08	70	3.1e-05	mGy			9.9e-06	mGy/s	6.15	s	105	249328 / 229960	22.09.2021	18:02:13	Units:Gy & Gy/s	Stop delay:1 s	Trig mode:Manual										51	keV
RAO	CMS+XRB	45524	-29	0	5.8	5.2	5.8	121	3.30579e-08	63	4e-06	mGy			1.44e-06	mGy/s	5.76	s	106	249328 / 229960	22.09.2021	18:03:18	Units:Gy & Gy/s	Stop delay:1 s	Trig mode:Manual											keV
RAO	CMS+XRB	45524	-29	0	5.8	5.2	5.8	295	3.38983e-08	63	1e-05	mGy			1.53e-06	mGy/s	11.43	s	107	249328 / 229960	22.09.2021	18:03:53	Units:Gy & Gy/s	Stop delay:1 s	Trig mode:Manual											keV
RAO	CMS+XRB	45524	-29	0	5.8	5.2	5.8	360	3.33333e-08	63	1.2e-05	mGy			1.39e-06	mGy/s	11.79	s	108	249328 / 229960	22.09.2021	18:04:18	Units:Gy & Gy/s	Stop delay:1 s	Trig mode:Manual											keV
RAO	CMS+XRB	45524	-29	0	5.8	5.2	5.8	228	3.07018e-08	63	7e-06	mGy			1.54e-06	mGy/s	9.09	s	109	249328 / 229960	22.09.2021	18:04:37	Units:Gy & Gy/s	Stop delay:1 s	Trig mode:Manual											keV
RAO	CMS+XRB	45524	-29	0	5.8	5.2	5.8	373	3.21716e-08	63	1.2e-05	mGy			1.46e-06	mGy/s	12.3	s	110	249328 / 229960	22.09.2021	18:04:57	Units:Gy & Gy/s	Stop delay:1 s	Trig mode:Manual											keV
RAO-CRAN	CMS+XRB	105101	-31	27	13.4	9.4	14	464	3.44828e-08	66	1.6e-05	mGy			3.14e-06	mGy/s	8.37	s	111	249328 / 229960	22.09.2021	18:05:59	Units:Gy & Gy/s	Stop delay:1 s	Trig mode:Manual										48	keV
RAO-CRAN	CMS+XRB	105101	-31	27	13.4	9.4	14	397	3.52645e-08	66	1.4e-05	mGy			3.07e-06	mGy/s	8.07	s	112	249328 / 229960	22.09.2021	18:06:18	Units:Gy & Gy/s	Stop delay:1 s	Trig mode:Manual										49	keV
RAO-CRAN	CMS+XRB	105101	-31	27	13.4	9.4	14	430	3.25581e-08	66	1.4e-05	mGy			3.1e-06	mGy/s	8.52	s	113	249328 / 229960	22.09.2021	18:07:00	Units:Gy & Gy/s	Stop delay:1 s	Trig mode:Manual										45	keV
RAO-CRAN	CMS+XRB	105101	-31	27	13.4	9.4	14	379	3.43008e-08	66	1.3e-05	mGy			2.82e-06	mGy/s	7.53	s	114	249328 / 229960	22.09.2021	18:07:18	Units:Gy & Gy/s	Stop delay:1 s	Trig mode:Manual										48	keV
RAO-CRAN	CMS+XRB	105101	-31	27	13.4	9.4	14	296	3.37838e-08	66	1e-05	mGy			2.83e-06	mGy/s	7.05	s	115	249328 / 229960	22.09.2021	18:10:12	Units:Gy & Gy/s	Stop delay:1 s	Trig mode:Manual										47	keV
LAO-CAUD	CMS+XRB	58268	28	-28	7.4	6.7	11.4	438	5.70776e-08	68	2.5e-05	mGy			7.81e-06	mGy/s	6	s	116	249328 / 229960	22.09.2021	18:11:17	Units:Gy & Gy/s	Stop delay:1 s	Trig mode:Manual										50	keV
LAO-CAUD	CMS+XRB	58268	28	-28	7.4	6.7	11.4	472	5.50847e-08	68	2.6e-05	mGy			7.32e-06	mGy/s	6.63	s	117	249328 / 229960	22.09.2021	18:11:43	Units:Gy & Gy/s	Stop delay:1 s	Trig mode:Manual										50	keV
LAO-CAUD	CMS+XRB	58268	28	-28	7.4	6.7	11.4	453	5.51876e-08	68	2.5e-05	mGy			7.38e-06	mGy/s	6.69	s	118	249328 / 229960	22.09.2021	18:11:58	Units:Gy & Gy/s	Stop delay:1 s	Trig mode:Manual										50	keV
LAO-CAUD	CMS+XRB	58268	28	-28	7.4	6.7	11.4	479	5.42797e-08	68	2.6e-05	mGy			7.77e-06	mGy/s	6.09	s	119	249328 / 229960	22.09.2021	18:12:11	Units:Gy & Gy/s	Stop delay:1 s	Trig mode:Manual										50	keV
LAO-CAUD	CMS+XRB	58268	28	-28	7.4	6.7	11.4	470	5.53191e-08	68	2.6e-05	mGy			7.65e-06	mGy/s	6.93	s	120	249328 / 229960	22.09.2021	18:12:24	Units:Gy & Gy/s	Stop delay:1 s	Trig mode:Manual										51	keV
RAO-CAUD	CMS+XRB	62555	-28	-24	8	11.4	8.1	186	2.15054e-08	63	4e-06	mGy			5.9e-07	mGy/s	10.77	s	145	249328 / 229960	22.09.2021	0.786111	Units:Gy & Gy/s	Stop delay:1 s	Trig mode:Manual											keV
RAO-CAUD	CMS+XRB	62555	-28	-24	8	11.4	8.1	719	1.5299e-08	63	1.1e-05	mGy			5.9e-07	mGy/s	25.17	s	146	249328 / 229960	22.09.2021	18:53:03	Units:Gy & Gy/s	Stop delay:1 s	Trig mode:Manual											keV
RAO-CAUD	CMS+XRB	62555	-28	-24	8	11.4	8.1	1139	1.58033e-08	63	1.8e-05	mGy			6.6e-07	mGy/s	37.38	s	147	249328 / 229960	22.09.2021	18:54:10	Units:Gy & Gy/s	Stop delay:1 s	Trig mode:Manual											keV
RAO-CAUD	CMS+XRB	62555	-28	-24	8	11.4	8.1	474	1.47679e-08	63	7e-06	mGy			1.08e-06	mGy/s	10.68	s	148	249328 / 229960	22.09.2021	18:55:00	Units:Gy & Gy/s	Stop delay:1 s	Trig mode:Manual											keV
RAO-CAUD	CMS+XRB	62555	-28	-24	8	11.4	8.1	749	1.60214e-08	63	1.2e-05	mGy			1.18e-06	mGy/s	21.33	s	149	249328 / 229960	22.09.2021	18:55:39	Units:Gy & Gy/s	Stop delay:1 s	Trig mode:Manual											keV
CAUD	CMS+XRB	62441	0	-33	8	7.1	9.4	651	3.84025e-08	70	2.5e-05	mGy			7.51e-06	mGy/s	6.18	s	128	249328 / 229960	22.09.2021	18:33:05	Units:Gy & Gy/s	Stop delay:1 s	Trig mode:Manual										58	keV
CAUD	CMS+XRB	62441	0	-33	8	7.1	9.4	602	3.98671e-08	70	2.4e-05	mGy			7.99e-06	mGy/s	7.05	s	129	249328 / 229960	22.09.2021	18:33:37	Units:Gy & Gy/s	Stop delay:1 s	Trig mode:Manual										57	keV
CAUD	CMS+XRB	62441	0	-33	8	7.1	9.4	675	4e-08	70	2.7e-05	mGy			7.61e-06	mGy/s	7.08	s	130	249328 / 229960	22.09.2021	18:33:53	Units:Gy & Gy/s	Stop delay:1 s	Trig mode:Manual										58	keV
CAUD	CMS+XRB	62441	0	-33	8	7.1	9.4	663	3.92157e-08	70	2.6e-05	mGy			7.67e-06	mGy/s	6.69	s	131	249328 / 229960	22.09.2021	18:34:07	Units:Gy & Gy/s	Stop delay:1 s	Trig mode:Manual										57	keV
CAUD	CMS+XRB	62441	0	-33	8	7.1	9.4	811	3.94575e-08	70	3.2e-05	mGy			7.74e-06	mGy/s	7.74	s	132	249328 / 229960	22.09.2021	18:34:22	Units:Gy & Gy/s	Stop delay:1 s	Trig mode:Manual										57	keV
RAO-CAUD	CMS	62555	-28	-24	8	11.4	8.1	287	4.52962e-08	63	1.3e-05	mGy			2.35e-06	mGy/s	11.13	s	140	249328 / 229960	22.09.2021	18:45:56	Units:Gy & Gy/s	Stop delay:1 s	Trig mode:Manual											keV
RAO-CAUD	CMS	62555	-28	-24	8	11.4	8.1	218	4.12844e-08	63	9e-06	mGy			2.27e-06	mGy/s	9.48	s	141	249328 / 229960	22.09.2021	18:47:54	Units:Gy & Gy/s	Stop delay:1 s	Trig mode:Manual											keV
RAO-CAUD	CMS	62555	-28	-24	8	11.4	8.1	186	4.83871e-08	63	9e-06	mGy			2.52e-06	mGy/s	9.03	s	142	249328 / 229960	22.09.2021	18:48:38	Units:Gy & Gy/s	Stop delay:1 s	Trig mode:Manual											keV
RAO-CAUD	CMS	62555	-28	-24	8	11.4	8.1	233	4.29185e-08	63	1e-05	mGy			2.32e-06	mGy/s	10.29	s	143	249328 / 229960	22.09.2021	18:49:19	Units:Gy & Gy/s	Stop delay:1 s	Trig mode:Manual											keV
RAO-CAUD	CMS	62555	-28	-24	8	11.4	8.1	365	4.38356e-08	63	1.6e-05	mGy			2.06e-06	mGy/s	14.37	s	144	249328 / 229960	22.09.2021	18:49:51	Units:Gy & Gy/s	Stop delay:1 s	Trig mode:Manual											keV
CAUD	CMS	62441	0	-33	8	7.1	9.4	780	8.58974e-08	71	6.7e-05	mGy			1.754e-05	mGy/s	7.35	s	133	249328 / 229960	22.09.2021	18:36:25	Units:Gy & Gy/s	Stop delay:1 s	Trig mode:Manual										52	keV
CAUD	CMS	62441	0	-33	8	7.1	9.4	804	8.70647e-08	71	7e-05	mGy			1.742e-05	mGy/s	8.37	s	134	249328 / 229960	22.09.2021	18:38:08	Units:Gy & Gy/s	Stop delay:1 s	Trig mode:Manual										52	keV
CAUD	CMS	62441	0	-33	8	7.1	9.4	681	8.66373e-08	71	5.9e-05	mGy			1.712e-05	mGy/s	7.26	s	135	249328 / 229960	22.09.2021	18:38:31	Units:Gy & Gy/s	Stop delay:1 s	Trig mode:Manual										52	keV
CAUD	CMS	62441	0	-33	8	7.1	9.4	657	8.6758e-08	71	5.7e-05	mGy			1.727e-05	mGy/s	6.27	s	136	249328 / 229960	22.09.2021	18:38:46	Units:Gy & Gy/s	Stop delay:1 s	Trig mode:Manual										52	keV
CAUD	CMS	62441	0	-33	8	7.1	9.4	793	8.70113e-08	71	6.9e-05	mGy			1.718e-05	mGy/s	7.89	s	137	249328 / 229960	22.09.2021	18:39:08	Units:Gy & Gy/s	Stop delay:1 s	Trig mode:Manual										52	keV
LAO90	CMS+XRB	2641	89	-1	0.3	0.2	0.6	473	3.38266e-08	64	1.6e-05	mGy			2.68e-06	mGy/s	10.98	s	150	249328 / 229960	22.09.2021	19:02:50	Units:Gy & Gy/s	Stop delay:1 s	Trig mode:Manual											keV
LAO90	CMS+XRB	2641	89	-1	0.3	0.2	0.6	329	3.34347e-08	64	1.1e-05	mGy			2.42e-06	mGy/s	8.01	s	151	249328 / 229960	22.09.2021	19:03:12	Units:Gy & Gy/s	Stop delay:1 s	Trig mode:Manual											keV
LAO90	CMS+XRB	2641	89	-1	0.3	0.2	0.6	310	3.22581e-08	64	1e-05	mGy			2.25e-06	mGy/s	8.28	s	152	249328 / 229960	22.09.2021	19:03:28	Units:Gy & Gy/s	Stop delay:1 s	Trig mode:Manual											keV
LAO90	CMS+XRB	2641	89	-1	0.3	0.2	0.6	311	3.21543e-08	64	1e-05	mGy			2.47e-06	mGy/s	9.42	s	153	249328 / 229960	22.09.2021	19:03:44	Units:Gy & Gy/s	Stop delay:1 s	Trig mode:Manual											keV
LAO90	CMS+XRB	2641	89	-1	0.3	0.2	0.6	405	3.20988e-08	64	1.3e-05	mGy			2.38e-06	mGy/s	8.82	s	154	249328 / 229960	22.09.2021	19:04:41	Units:Gy & Gy/s	Stop delay:1 s	Trig mode:Manual											keV
LAO90	CMS	2641	89	-1	0.3	0.2	0.6	279	8.60215e-08	64	2.4e-05	mGy			6.6e-06	mGy/s	7.17	s	155	249328 / 229960	22.09.2021	19:06:03	Units:Gy & Gy/s	Stop delay:1 s	Trig mode:Manual										46	keV
LAO90	CMS	2641	89	-1	0.3	0.2	0.6	270	8.88889e-08	64	2.4e-05	mGy			6.9e-06	mGy/s	7.08	s	156	249328 / 229960	22.09.2021	19:06:22	Units:Gy & Gy/s	Stop delay:1 s	Trig mode:Manual										45	keV
LAO90	CMS	2641	89	-1	0.3	0.2	0.6	367	8.44687e-08	64	3.1e-05	mGy			6.63e-06	mGy/s	8.49	s	157	249328 / 229960	22.09.2021	19:06:44	Units:Gy & Gy/s	Stop delay:1 s	Trig mode:Manual										46	keV
LAO90	CMS	2641	89	-1	0.3	0.2	0.6	348	8.90805e-08	64	3.1e-05	mGy			6.86e-06	mGy/s	8.16	s	158	249328 / 229960	22.09.2021	19:07:01	Units:Gy & Gy/s	Stop delay:1 s	Trig mode:Manual										45	keV
LAO90	CMS	2641	89	-1	0.3	0.2	0.6	346	8.67052e-08	64	3e-05	mGy			6.93e-06	mGy/s	10.35	s	159	249328 / 229960	22.09.2021	19:07:22	Units:Gy & Gy/s	Stop delay:1 s	Trig mode:Manual										45	keV
LAO90	none	2641	89	-1	0.3	0.2	0.6	454	1.96982e-05	64	0.008943	mGy			0.00157	mGy/s	9.39	s	160	249328 / 229960	22.09.2021	19:08:41	Units:Gy & Gy/s	Stop delay:1 s	Trig mode:Manual										37	keV
LAO90	none	2641	89	-1	0.3	0.2	0.6	356	1.97444e-05	64	0.007029	mGy			0.00157	mGy/s	8.46	s	161	249328 / 229960	22.09.2021	19:09:41	Units:Gy & Gy/s	Stop delay:1 s	Trig mode:Manual										37	keV
LAO90	none	2641	89	-1	0.3	0.2	0.6	430	1.96884e-05	64	0.008466	mGy			0.001569	mGy/s	9.69	s	162	249328 / 229960	22.09.2021	19:10:19	Units:Gy & Gy/s	Stop delay:1 s	Trig mode:Manual										37	keV
LAO90	none	2641	89	-1	0.3	0.2	0.6	474	1.96857e-05	64	0.009331	mGy			0.001574	mGy/s	10.23	s	163	249328 / 229960	22.09.2021	19:10:46	Units:Gy & Gy/s	Stop delay:1 s	Trig mode:Manual										37	keV
LAO90	none	2641	89	-1	0.3	0.2	0.6	558	1.96416e-05	64	0.01096	mGy			0.001578	mGy/s	12.15	s	164	249328 / 229960	22.09.2021	19:11:16	Units:Gy & Gy/s	Stop delay:1 s	Trig mode:Manual										37	keV
