# Supplementary material for: Effect of an optimized X-ray blanket design on operator radiation dose in cardiac catheterization based on real-world angiography
Source: PLoS One. 2022 Nov 10;17(11):e0277436. doi: 10.1371/journal.pone.0277436 (PMC9648827; doi:10.1371/journal.pone.0277436)
Supplement: S1 File — (ZIP) [file pone.0277436.s006.zip › DAP_and_c_arm_angulation.csv]

	study_id	irradiation_id	right-left c-arm angle	caudal-cranial c-arm angle	dose_area_product[mGy.cm2]
1	1	1	30.4	-0.1	0
2	1	2	30.4	-0.1	95.3
3	1	3	30.4	-0.1	63.2
4	1	4	30.4	-0.1	10
5	1	5	30.4	-0.1	66.4
6	1	6	30.4	-0.1	167.9
7	1	7	30.4	-0.1	342.9
8	1	8	30.4	-0.1	5.4
9	1	9	30.4	-0.1	9.1
10	1	10	30.4	-0.1	159.5
11	1	11	30.4	-0.1	755.9
12	1	12	30.4	-0.1	20.9
13	1	13	30.4	-0.1	797.8
14	1	14	30.4	-0.1	1006.9
15	1	15	30.4	-0.1	12.6
16	1	16	30.4	-0.1	30.8
17	1	17	30.4	-0.1	3.6
18	1	18	30.4	-0.1	771.1
19	1	19	30.4	-0.1	483.7
20	1	20	30.4	-0.1	53.6
21	1	21	30.4	-0.1	2034.6
22	1	22	21	22.4	9.2
23	1	23	21	22.4	2746.4
24	1	24	-35.6	9.1	5.5
25	1	25	-35.6	9.1	2233
26	1	26	1.9	0.5	4.5
27	1	27	1.9	0.5	14.5
28	1	28	1.9	0.5	13.6
29	1	29	1.9	0.5	13.6
30	1	30	1.9	0.5	246.6
31	1	31	1.9	0.5	9
32	1	32	1.9	0.5	8.1
33	1	33	1.9	0.5	137.8
34	1	34	1.9	0.5	75.2
35	1	35	1.9	0.5	220.3
36	1	36	1.9	0.5	539.6
37	1	37	1.9	0.5	61.6
38	1	38	1.9	0.5	8.1
39	1	39	1.9	0.5	146.9
40	1	40	1.9	0.5	341.9
41	1	41	1.9	0.5	3.6
42	1	42	1.9	0.5	229.4
43	1	43	1.9	0.5	21.7
44	1	44	1.9	0.5	199.3
45	1	45	-19	-25.2	1.8
46	1	46	-19	-25.2	20.9
47	1	47	-19	-25.2	1550.6
48	1	48	3.5	-25.2	6.4
49	1	49	3.5	-25.2	1365
50	1	50	35	-2.5	0.9
51	1	51	35	-2.5	1672.9
52	1	52	16.1	24.6	10.9
53	1	53	16.1	24.6	1811.3
54	1	54	-33.5	29.7	5.5
55	1	55	-33.5	29.7	11
56	1	56	-33.5	29.7	7.3
57	1	57	-33.5	29.7	1601.6
58	1	58	22.6	-13.3	3.6
59	1	59	22.6	-13.3	11
60	1	60	22.6	-13.3	11.9
61	1	61	22.6	-13.3	3.6
62	1	62	22.6	-13.3	92.5
63	1	63	24.1	-15.4	11.9
64	1	64	24.1	-15.4	1268.9
65	1	65	24.1	-15.4	164.7
66	1	66	24.1	-15.4	119.9
67	1	67	24.1	-15.4	160.1
68	1	68	24.1	-15.4	158.8
69	1	69	24.1	-15.4	16.5
70	1	70	24.1	-15.4	360
71	1	71	24.1	-15.4	53.2
72	1	72	24.1	-15.4	655.7
73	1	73	24.1	-15.4	86.3
74	1	74	-28.4	-19.2	28.2
75	1	75	-28.4	-19.2	43.6
76	1	76	3.5	-20.3	3.6
77	1	77	3.5	-20.3	34.6
78	1	78	3.5	-20.3	509.6
79	1	79	3.5	-20.3	279
80	1	80	37.2	-12.7	7.4
81	1	81	37.2	-12.7	114.2
82	1	82	37.2	-12.7	124.2
83	1	83	37.2	-12.7	309.2
84	1	84	7.2	-20.6	4.5
85	1	85	7.2	-20.6	80.3
86	1	86	7.2	-20.6	424.9
87	1	87	7.2	-20.6	108.8
88	1	88	-34.1	-20.6	5.5
89	1	89	-34.1	-20.6	270.3
90	1	90	-34.1	-20.6	42.8
91	1	91	-34.1	-20.6	36.5
92	1	92	-34.1	-20.6	159.9
93	1	93	-14.6	-20.6	5.4
94	1	94	-13.5	-20.6	61.2
95	1	95	-13.5	-20.6	109.8
96	1	96	4.5	-23.9	17.3
97	1	97	4.5	-23.9	566.7
98	1	98	4.5	-23.9	215.7
99	1	99	4.5	-23.9	106
100	1	100	4.5	-23.9	227.6
101	1	101	4.5	-23.9	66.5
102	1	102	4.5	-23.9	41.8
103	1	103	4.5	-23.9	109.5
104	1	104	4.5	-23.9	571.6
105	1	105	24.6	-23.9	229.3
106	1	106	24.6	-23.9	53.4
107	1	107	24.6	-23.9	98.5
108	1	108	24.6	-23.9	328.7
109	1	109	24.6	-23.9	843.4
110	1	110	24.6	-23.9	348.2
111	1	111	24.6	-23.9	12
112	1	112	24.6	-23.9	203.5
113	1	113	24.6	-23.9	78.1
114	1	114	24.6	-23.9	42.3
115	1	115	24.6	-23.9	2.7
116	1	116	24.6	-23.9	22.9
117	1	117	24.6	-23.9	54.3
118	1	118	24.6	-23.9	155.6
119	1	119	24.6	-23.9	61.7
120	1	120	24.6	-23.9	230.2
121	1	121	24.6	-23.9	667.7
122	1	122	24.6	-23.9	461.3
123	1	123	24.6	-23.9	659.6
124	1	124	24.6	-23.9	370.1
125	1	125	24.6	-23.9	812.7
126	2	126	15.1	0	163.6
127	2	127	15.1	0	442
128	2	128	15.1	0	43.5
129	2	129	47.6	0	101.3
130	2	130	47.6	0	317.6
131	2	131	47.6	0	352.7
132	2	132	47.6	0	493.8
133	2	133	47.6	0	57.4
134	2	134	47.6	0	242
135	2	135	47.6	0	50.7
136	2	136	47.6	0	1799
137	2	137	-28.7	0.1	108.2
138	2	138	-28.7	0.1	17.3
139	2	139	-28.7	0.1	1174.8
140	2	140	6.9	32.79	105.4
141	2	141	6.9	32.79	45.3
142	2	142	6.9	32.79	2158.1
143	2	143	8.69	-1.5	67.2
144	2	144	8.69	-1.5	98.8
145	2	145	8.69	-1.5	32.6
146	2	146	8.69	-1.5	281.6
147	2	147	8.69	-1.5	59.8
148	2	148	8.69	-1.5	37.1
149	2	149	8.69	-1.5	91.5
150	2	150	-16.7	-15.2	106.8
151	2	151	-16.7	-15.2	24.4
152	2	152	-16.7	-15.2	665.4
153	2	153	-38.2	20.8	105.5
154	2	154	-38.2	20.8	32.7
155	2	155	-38.2	20.8	1323.1
156	2	156	27.8	18.7	84.5
157	2	157	27.8	18.7	1309.6
158	2	158	28.4	-32.29	166.2
159	2	159	28.4	-32.29	1948
160	2	160	8.4	-44.8	217.4
161	2	161	8.4	-44.8	1859.8
162	2	162	8.4	-44.8	25
163	2	163	-2.7	-11	17.1
164	2	164	-2.7	-11	82.8
165	2	165	-2.7	-2.9	202.2
166	2	166	-2.7	-2.9	40.8
167	2	167	-2.7	-2.9	20.8
168	2	168	-2.7	-2.9	316.6
169	2	169	-2.7	-2.9	258.6
170	2	170	-2.7	-2.9	312.1
171	2	171	-2.7	-2.9	99.7
172	2	172	-2.7	-2.9	169.6
173	2	173	-2.7	-2.9	371.9
174	2	174	-2.7	-2.9	75.3
175	2	175	-2.7	-2.9	89.8
176	2	176	13.2	-38.2	251.2
177	2	177	13.2	-38.2	369.6
178	2	178	13.2	-38.2	1660
179	2	179	13.2	-38.2	1958.8
180	2	180	13.2	-38.2	129.7
181	2	181	13.2	-38.2	510.3
182	2	182	13.2	-38.2	1016
183	2	183	-30.5	14.9	126.6
184	2	184	-30.5	14.9	99.2
185	2	185	-30.5	14.9	497
186	2	186	-30.5	14.9	56.9
187	2	187	-30.5	14.9	78.6
188	2	188	-30.5	14.9	87.4
189	2	189	-30.5	14.9	119.7
190	2	190	-30.5	14.9	120
191	2	191	-30.5	14.9	327.2
192	2	192	-30.5	14.9	76.3
193	2	193	-30.5	14.9	24.4
194	2	194	-30.5	14.9	851.4
195	2	195	12.4	2.2	79.8
196	2	196	12.4	2.2	265.9
197	2	197	12.4	2.2	115.3
198	2	198	1.9	24.5	76.6
199	2	199	1.9	24.5	59.9
200	2	200	1.9	24.5	1130.3
201	2	201	1.9	0.2	42.7
202	2	202	1.9	0.2	25.3
203	3	203	0	0	1.8
204	3	204	10.6	0	9.9
205	3	205	-21.8	-7.8	7.2
206	3	206	-21.8	-7.8	7.4
207	3	207	0	0.1	2.7
208	3	208	0	0.1	10.4
209	3	209	0	0.1	3.2
210	3	210	0	0.1	11.2
211	3	211	0	0.1	117.9
212	3	212	0	0.1	12
213	3	213	0	0.1	53.3
214	3	214	0	0.1	18.9
215	3	215	0	0.1	80.8
216	3	216	0	0.1	881.3
217	3	217	0	0.1	63
218	3	218	45	0	2130.6
219	3	219	45	0	369.3
220	3	220	45	0	365.2
221	3	221	45	0	493.9
222	3	222	45	0	72.3
223	3	223	5.5	0.1	92
224	3	224	5.5	0.1	3.6
225	3	225	5.5	0.1	108
226	3	226	5.5	0.1	20.7
227	3	227	5.5	0.1	565.2
228	3	228	5.5	0.1	85.5
229	3	229	5.5	0.1	77.7
230	3	230	5.5	0.1	1544.2
231	3	231	5.5	0.1	631.3
232	3	232	5.5	0.1	52.6
233	3	233	46.7	0	409.8
234	3	234	46.7	0	395.2
235	3	235	46.7	0	162
236	3	236	46.7	0	548.5
237	3	237	46.7	0	364.3
238	3	238	46.7	0	132.9
239	3	239	46.7	0	1035.8
240	3	240	46.7	0	119
241	3	241	46.7	0	340.4
242	3	242	46.7	0	284.9
243	3	243	46.7	0	94
244	3	244	46.7	0	1344.8
245	3	245	46.7	0	868.2
246	3	246	46.7	0	516.8
247	3	247	-23.9	0.1	60.9
248	3	248	-23.9	0.1	107.3
249	3	249	-23.9	0.1	32.7
250	3	250	40.9	-0.6	852.2
251	3	251	40.9	-0.6	400.7
252	3	252	40.9	-0.6	44.1
253	3	253	40.9	-0.6	4.6
254	3	254	40.9	-0.6	434.4
255	3	255	40.9	-0.6	716.4
256	3	256	40.9	-0.6	323.6
257	3	257	40.9	-0.6	549.7
258	3	258	40.9	-0.6	532.4
259	3	259	40.9	-0.6	337.2
260	3	260	40.9	-0.6	785.2
261	3	261	40.9	-0.6	258.9
262	3	262	40.9	-0.6	375.4
263	3	263	40.9	-0.6	63.6
264	3	264	-18.2	-22.3	208
265	3	265	-18.2	-22.3	792.5
266	3	266	-18.2	-22.3	103.5
267	3	267	-18.2	-22.3	225.3
268	3	268	-18.2	-22.3	70.3
269	3	269	42.6	-1.3	393.1
270	3	270	42.6	-1.3	98.9
271	3	271	-18.5	-27	223.6
272	3	272	-18.5	-27	1608
273	3	273	-52.6	23.1	530.2
274	3	274	-52.6	23.1	2600.9
275	3	275	-52.6	23.1	195.4
276	3	276	31.4	29.3	206.5
277	3	277	31.4	29.3	1683.9
278	3	278	8.8	-41.1	229.9
279	3	279	8.8	-41.1	2054
280	3	280	0.9	36.4	105.8
281	3	281	0.9	36.4	1325.3
282	3	282	6	-4.4	177.7
283	3	283	6	-4.4	787.5
284	3	284	6	-4.4	119.3
285	3	285	6	-4.4	410.9
286	3	286	6	-4.4	142.4
287	3	287	6	-4.4	51.7
288	3	288	46.1	1.6	118.3
289	3	289	46.1	1.6	802.5
290	3	290	46.1	1.6	265.4
291	3	291	46.1	1.6	240.4
292	3	292	46.1	1.6	289.4
293	3	293	0	0.1	0.9
294	3	294	0	0.1	23.5
295	3	295	0	0.1	42.4
296	3	296	0	0.1	428.5
297	3	297	0	0.1	215.1
298	3	298	0	0.1	11.7
299	3	299	0	0.1	70.2
300	3	300	0	0.1	49.5
301	3	301	0	0.1	126
302	4	302	0	0	198
303	4	303	0	0	210.8
304	4	304	29.4	-2.2	138.8
305	4	305	29.4	-2.2	1613.3
306	4	306	29.4	-2.2	83.4
307	4	307	30.8	9.4	35.7
308	4	308	30.8	9.4	1684.7
309	4	309	30.8	9.4	596.3
310	4	310	30.8	9.4	304.5
311	4	311	30.8	9.4	675
312	4	312	30.8	9.4	579
313	4	313	30.8	9.4	801.5
314	4	314	30.8	9.4	225.9
315	4	315	30.8	9.4	1355.4
316	4	316	30.8	9.4	1154.2
317	4	317	-33	1.1	383.7
318	4	318	17.89	3.6	864.9
319	4	319	-40.1	13.5	125.5
320	4	320	-40.1	13.5	1081.7
321	4	321	-40.1	13.5	560.9
322	4	322	17.1	0.3	108
323	4	323	17.1	0.3	911.7
324	4	324	-39.2	7.9	858.9
325	4	325	29.2	12.9	501.1
326	4	326	29.2	12.9	147.2
327	4	327	29.2	12.9	600.7
328	4	328	29.2	12.9	661.1
329	4	329	29.2	12.9	781.8
330	4	330	29.2	12.9	1179.7
331	4	331	29.2	12.9	190.2
332	4	332	29.2	12.9	908
333	4	333	29.2	12.9	808.3
334	4	334	19.2	6.6	58.3
335	4	335	19.2	6.6	26.4
336	4	336	19.2	6.6	154.9
337	4	337	19.2	6.6	161.8
338	4	338	19.2	6.6	447.7
339	4	339	19.2	6.6	677.9
340	4	340	19.2	6.6	35.5
341	4	341	19.2	6.6	1937.5
342	4	342	19.2	6.6	20
343	4	343	19.2	6.6	19.1
344	4	344	19.2	6.6	25.5
345	4	345	19.2	6.6	95.7
346	4	346	19.2	6.6	24.6
347	4	347	19.2	6.6	413.1
348	4	348	19.2	6.6	971.3
349	4	349	0.7	3.5	93.9
350	4	350	17.5	27.8	55.3
351	4	351	17.5	27.8	27.6
352	4	352	17.5	27.8	43
353	4	353	17.5	27.8	1304.6
354	4	354	-36.79	26.5	149.1
355	4	355	-36.79	26.5	1466.9
356	4	356	17.8	-32.9	92.4
357	4	357	17.8	-32.9	94.3
358	4	358	17.8	-32.9	2292
359	4	359	-23.3	-33.2	118.2
360	4	360	-23.3	-33.2	2601.6
361	4	361	-3.4	-44.4	371.1
362	4	362	-0.9	-26.4	90.8
363	4	363	-5.7	-44.8	47.8
364	4	364	-5.7	-44.8	2543
365	4	365	-37.9	12.9	58.5
366	4	366	-37.9	12.9	893.4
367	4	367	-37.9	12.9	279.1
368	4	368	-37.9	12.9	133.4
369	4	369	18.3	-22.6	449.2
370	4	370	18.3	-22.6	103.3
371	4	371	0.9	-40.2	1465.8
372	4	372	-5.09	31.8	34.8
373	4	373	-5.09	31.8	110.9
374	4	374	-5.09	31.8	89
375	4	375	-5.09	31.8	126.6
376	4	376	-5.09	31.8	1038
377	4	377	-5.09	31.8	1111.2
378	4	378	-5.09	31.8	62.4
379	4	379	-5.09	31.8	81.6
380	4	380	-5.09	31.8	324.9
381	4	381	-5.09	31.8	260.7
382	4	382	-5.09	31.8	1075.6
383	4	383	-5.09	31.8	118.4
384	4	384	-5.09	31.8	570.7
385	4	385	-3.7	1.4	66.6
386	4	386	-3.7	1.4	207.8
387	5	387	0	0.1	28.8
388	5	388	0	0.1	7.9
389	5	389	0	0.1	13.5
390	5	390	0	0.1	170.3
391	5	391	27.5	-1.6	117.1
392	5	392	27.5	-1.6	587.6
393	5	393	27.5	-1.6	1581.9
394	5	394	-37.2	6.3	14.5
395	5	395	-32.79	6.3	158.6
396	5	396	-32.79	6.3	1097.5
397	5	397	18.2	26.1	124.5
398	5	398	18.2	26.1	1169.9
399	5	399	17.2	4.5	173.9
400	5	400	17.2	4.5	96
401	5	401	17.2	4.5	223.7
402	5	402	3.3	-0.3	645.2
403	5	403	3.3	-0.3	1303.4
404	5	404	3.3	-0.3	47
405	5	405	27.1	-26	41.8
406	5	406	27.1	-26	1320.7
407	5	407	20.39	24.4	40.1
408	5	408	20.39	24.4	1182.7
409	5	409	-34.1	27.7	76.6
410	5	410	-24	32.29	77.6
411	5	411	-24	32.29	1067.6
412	5	412	-24	32.29	38.3
413	5	413	-1.9	32.29	32.8
414	5	414	-1.9	32.29	1178.6
415	5	415	-34.1	-9.69	140.9
416	5	416	-34.1	-9.69	1127.3
417	5	417	-34.1	-9.69	58.1
418	5	418	-34.1	-9.69	157.9
419	5	419	8.1	-0.3	142.3
420	5	420	8.1	-0.3	276
421	5	421	8.1	-0.3	1371.6
422	5	422	8.1	-0.3	230.6
423	5	423	8.1	-0.3	1036.7
424	5	424	8.1	-0.3	19
425	5	425	8.1	-0.3	341.3
426	5	426	8.1	-0.3	559.2
427	5	427	8.1	-0.3	231.5
428	5	428	19	-34.7	777.6
429	5	429	19	-34.7	147.8
430	5	430	19	-34.7	925.8
431	5	431	19	-34.7	88.8
432	5	432	19	-34.7	1307.1
433	5	433	19	-34.7	437.3
434	5	434	19	-34.7	416.9
435	5	435	19	-34.7	344.2
436	5	436	19	-34.7	99.6
437	5	437	19	-34.7	163.5
438	5	438	19	-34.7	662.9
439	5	439	19	-34.7	125.8
440	5	440	19	-34.7	242.2
441	5	441	19	-34.7	98.9
442	5	442	-11.9	-37.6	168.4
443	5	443	-11.9	-37.6	1131.1
444	5	444	-11.9	-37.6	400.2
445	5	445	-11.9	-37.6	609.9
446	5	446	20.2	-38.4	949.4
447	5	447	20.2	-38.4	592.6
448	5	448	20.2	-38.4	569
449	5	449	20.2	-38.4	135
450	5	450	20.2	-38.4	210.8
451	5	451	7.8	-42.5	135
452	5	452	7.8	-42.5	2353.3
453	5	453	29.6	-33.7	271.8
454	5	454	29.6	-33.7	1855.1
455	5	455	5.9	-1.5	106.5
456	5	456	5.9	-1.5	350.7
457	6	457	26.4	0.1	2.7
458	6	458	26.4	0.1	4.5
459	6	459	26.4	0.1	14.7
460	6	460	26.4	0.1	7.8
461	6	461	26.4	0.1	12.3
462	6	462	26.4	0.1	48.5
463	6	463	26.4	0.1	41.5
464	6	464	26.4	0.1	1.8
465	6	465	26.4	0.1	17.1
466	6	466	26.4	0.1	59.4
467	6	467	26.4	0.1	309.6
468	6	468	26.4	0.1	21.6
469	6	469	26.4	0.1	12.6
470	6	470	26.4	0.1	1070.8
471	6	471	26.9	23.9	6.3
472	6	472	26.9	23.9	1446
473	6	473	-37.79	-4.5	3.6
474	6	474	-37.79	-4.5	885.2
475	6	475	-3.9	-3.8	4.5
476	6	476	-3.9	-3.8	14.9
477	6	477	-3.9	-3.8	37.8
478	6	478	-3.9	-3.8	2.6
479	6	479	-3.9	-3.8	3.5
480	6	480	-3.9	-3.8	119.5
481	6	481	-3.9	-3.8	2.6
482	6	482	-3.9	-3.8	55.4
483	6	483	-23.5	-22.4	1.8
484	6	484	-23.5	-22.4	4.5
485	6	485	-23.5	-22.4	753.8
486	6	486	43.6	-1.8	5.4
487	6	487	43.6	-1.8	2325.2
488	6	488	-44.9	35.9	10.1
489	6	489	-44.9	35.9	2434.3
490	6	490	28.2	18.39	0.9
491	6	491	28.2	18.39	3.6
492	6	492	28.2	18.39	1411.2
493	6	493	35.2	-0.7	10.9
494	6	494	35.2	-0.7	33.5
495	6	495	35.2	-0.7	180.9
496	7	496	28.8	-0.2	48.1
497	7	497	28.8	-0.2	69.2
498	7	498	28.8	-0.2	55.5
499	7	499	28.8	-0.2	1053.3
500	7	500	28.8	-0.2	165
501	7	501	28.8	-0.2	1089.5
502	7	502	14.6	23.7	24.7
503	7	503	14.6	23.7	1110.1
504	7	504	-29.9	0.7	779.1
505	7	505	-9.3	0.6	324.7
506	7	506	-9.3	0.6	20
507	7	507	-9.3	0.6	17.2
508	7	508	-9.3	0.6	175.4
509	7	509	-9.3	0.6	232.3
510	7	510	-31.8	0.7	92.5
511	7	511	-31.8	0.7	854.5
512	7	512	-31.8	24.5	13.6
513	7	513	-31.8	24.5	894.8
514	7	514	-26.9	-20.39	13.6
515	7	515	-26.9	-20.39	816.8
516	7	516	34.29	-31.3	53.6
517	7	517	34.29	-31.3	2218.5
518	7	518	28.3	23.6	33.8
519	7	519	28.3	23.6	929.4
520	7	520	-16.8	35.79	34.8
521	7	521	-16.8	35.79	77
522	7	522	-16.8	35.79	1109
523	7	523	-6.7	-2.2	125.1
524	7	524	0	-0.1	173.5
525	7	525	0	-0.1	215
526	8	526	0	-0.1	85.6
527	8	527	0	-0.1	155.6
528	8	528	27.1	-0.9	46.2
529	8	529	27.1	-0.9	93.3
530	8	530	27.1	-0.9	99.6
531	8	531	27.1	-0.9	1898.3
532	8	532	27.1	-0.9	1110.4
533	8	533	27.1	-0.9	710.5
534	8	534	27.1	-0.9	11
535	8	535	27.1	-0.9	30.1
536	8	536	27.1	-0.9	107.2
537	8	537	27.1	-0.9	78.1
538	8	538	27.1	-0.9	69.8
539	8	539	27.1	-0.9	142.6
540	8	540	27.1	-0.9	35.4
541	8	541	27.1	-0.9	631.8
542	8	542	27.1	-0.9	1413.3
543	8	543	27.1	-0.9	97.3
544	8	544	11.2	17.2	1946.6
545	8	545	-35.5	3.7	188.9
546	8	546	-35.5	3.7	1855.1
547	8	547	31.9	-1.4	101.8
548	8	548	31.9	-1.4	1542.8
549	8	549	31.9	-1.4	104.5
550	8	550	31.9	-1.4	312.8
551	8	551	31.9	-1.4	109.1
552	8	552	-8.69	-1.4	60.7
553	8	553	-8.69	-1.4	185.9
554	8	554	-8.69	-1.4	80.7
555	8	555	-8.69	-1.4	55.3
556	8	556	-8.69	-1.4	21.6
557	8	557	-34.29	-2.7	101
558	8	558	-34.29	-2.7	1069.9
559	8	559	-34.29	27.1	30
560	8	560	-34.29	27.1	681
561	8	561	-1.5	0.4	68.6
562	8	562	-1.5	0.4	337.1
563	8	563	-26.4	21.8	49
564	8	564	-26.4	21.8	37.3
565	8	565	-26.4	21.8	945.8
566	8	566	-5.09	4.09	15.3
567	8	567	-5.09	4.09	146
568	8	568	-5.09	4.09	23.5
569	8	569	-5.09	4.09	241.6
570	8	570	-5.09	4.09	156.4
571	8	571	-5.09	4.09	8.2
572	8	572	-5.09	4.09	272.2
573	8	573	-5.09	4.09	70.7
574	8	574	-5.09	4.09	7.2
575	8	575	-29.2	24.7	30.9
576	8	576	-29.2	24.7	94.8
577	8	577	-29.2	24.7	1093.8
578	8	578	-26.4	-24.1	108.8
579	8	579	-26.4	-24.1	1173.4
580	8	580	36.79	-29.6	45.3
581	8	581	36.79	-29.6	1681.1
582	8	582	41.4	-3.2	26.5
583	8	583	41.4	-3.2	1047.4
584	8	584	21.2	27.6	94.9
585	8	585	21.2	27.6	1052.1
586	8	586	-5.2	1.4	107.9
587	8	587	-5.2	1.4	33.4
588	8	588	-5.2	1.4	168.3
589	8	589	-5.2	1.4	41.4
590	8	590	-5.2	1.4	36.3
591	8	591	-5.2	1.4	379.5
592	8	592	-5.2	1.4	71.7
593	8	593	-5.2	1.4	818.7
594	8	594	-5.2	1.4	450.2
595	8	595	-5.2	1.4	627.3
596	8	596	-5.2	1.4	398.5
597	8	597	-5.2	1.4	421.2
598	8	598	-5.2	1.4	72.6
599	8	599	-5.2	1.4	60.8
600	8	600	-5.2	1.4	531.1
601	8	601	-5.2	1.4	1142.9
602	8	602	-2.2	-12.6	85.3
603	8	603	-2.2	-27	87.4
604	8	604	-2.2	-27	30.1
605	8	605	-2.2	-27	1140.2
606	8	606	-2.2	-27	72.9
607	8	607	-2.2	-27	268
608	8	608	-2.2	-27	205.1
609	8	609	-2.2	-27	449.4
610	8	610	-2.2	-27	41.8
611	8	611	-2.2	-27	102.1
612	8	612	-2.2	-27	372
613	8	613	-2.2	-27	471.2
614	8	614	-2.2	-27	205.6
615	8	615	-2.2	-27	687.4
616	8	616	-2.2	-27	511.4
617	8	617	-2.2	-27	1293.9
618	8	618	-2.2	-27	66.6
619	8	619	-2.2	-27	1133
620	8	620	-2.2	-27	39.2
621	8	621	-2.2	-27	214.3
622	8	622	-2.2	-27	27.3
623	8	623	-2.2	-27	28.3
624	8	624	-2.2	-27	421.9
625	8	625	-2.2	-27	170.4
626	8	626	-2.2	-27	118.8
627	8	627	-2.2	-27	150.2
628	8	628	-2.2	-27	846.4
629	8	629	-2.2	-27	73
630	8	630	-2.2	-27	108.9
631	8	631	-2.2	-27	138.2
632	8	632	-2.2	-27	297.7
633	8	633	-2.2	-27	1444.2
634	8	634	30.9	-21	159.7
635	8	635	30.9	-21	1307.1
636	8	636	30.9	-21	33
637	8	637	30.9	-21	66
638	8	638	30.9	-21	1399.2
639	8	639	-27.7	-19.3	86.3
640	8	640	-27.7	-19.3	1141.5
641	8	641	-27.7	-19.3	1204.5
642	8	642	-27.7	-19.3	98.3
643	8	643	-27.7	-19.3	66.1
644	8	644	-27.7	-19.3	454.7
645	8	645	-27.7	-19.3	2499.6
646	8	646	-27.7	-19.3	234.3
647	8	647	-27.7	-19.3	217
648	8	648	-27.7	-19.3	1504.1
649	8	649	-27.7	-19.3	173.6
650	8	650	-1	2.7	330.4
651	9	651	0	-0.1	24.3
652	9	652	0	-0.1	12.9
653	9	653	0	-0.1	54.1
654	9	654	0	-0.1	14.8
655	9	655	0	-0.1	58.5
656	9	656	0	-0.1	110.9
657	9	657	0	-0.1	24.4
658	9	658	0	-0.1	5.2
659	9	659	0	-0.1	75.4
660	9	660	23.5	0.2	14.4
661	9	661	23.5	0.2	431.8
662	9	662	23.5	0.2	1368.5
663	9	663	-2.4	-4.09	129.6
664	9	664	32.5	-2.8	67.1
665	9	665	32.5	-2.8	941.5
666	9	666	32.5	-2.8	724.5
667	9	667	32.5	-2.8	733.4
668	9	668	32.5	-2.8	280.2
669	9	669	11.2	-2.8	29
670	9	670	-18.7	-2.7	172.8
671	9	671	20.39	24	934.8
672	9	672	20.39	24	1411.8
673	9	673	2	-1.1	108.9
674	9	674	2	-1.1	32.4
675	9	675	2	-1.1	40.6
676	9	676	2	-1.1	6.3
677	9	677	2	-1.1	32.7
678	9	678	2	-1.1	52.2
679	9	679	2	-1.1	363.5
680	9	680	2	-1.1	11.7
681	9	681	2	-1.1	148.5
682	9	682	2	-1.1	16.2
683	9	683	2	-1.1	207
684	9	684	2	-1.1	190.8
685	9	685	2	-1.1	144
686	9	686	2	-1.1	7.2
687	9	687	2	-1.1	420.3
688	9	688	2	-1.1	18.9
689	9	689	2	-1.1	11.7
690	9	690	2	-1.1	79.2
691	9	691	2	-1.1	7.2
692	9	692	2	-1.1	1.8
693	9	693	2	-1.1	292.5
694	9	694	2	-1.1	110.7
695	9	695	2	-1.1	27.9
696	9	696	2	-1.1	405.9
697	9	697	2	-1.1	37.8
698	9	698	28	-5.3	858.8
699	9	699	28	-5.3	119.8
700	9	700	1.8	-3.8	93.6
701	9	701	1.8	-3.8	9
702	9	702	1.8	-3.8	4.5
703	9	703	1.8	-3.8	213.3
704	9	704	1.8	-3.8	479.7
705	9	705	1.8	-3.8	279
706	9	706	34.4	-4.09	189.5
707	9	707	25.2	-25.6	239.4
708	9	708	1	0	45
709	9	709	1	0	571.7
710	9	710	1	0	126
711	9	711	1	0	387
712	9	712	1	0	26.1
713	9	713	1	0	31.5
714	9	714	1	0	38.7
715	9	715	1	0	11.4
716	9	716	1	0	437.5
717	9	717	1	0	174.5
718	9	718	1	0	332.1
719	9	719	1	0	127.8
720	9	720	1	0	117.9
721	9	721	1	0	205.2
722	9	722	1	0	476.1
723	9	723	1	0	15.3
724	9	724	1	0	388.8
725	9	725	28.2	-27	334.1
726	9	726	28.2	-27	8.2
727	9	727	28.2	-27	433.3
728	9	728	0.5	-0.7	69.3
729	9	729	0.5	-0.7	18.9
730	9	730	0.5	-0.7	250.2
731	9	731	0.5	-0.7	46.8
732	9	732	0.5	-0.7	60.3
733	9	733	0.5	-0.7	263.7
734	9	734	26.3	-29.3	120.4
735	9	735	26.3	-29.3	937.8
736	9	736	26.3	-29.3	975.6
737	9	737	24	-11.9	789.7
738	9	738	24	-11.9	705.1
739	9	739	24	-11.9	360.4
740	9	740	0.3	5.2	106.2
741	9	741	0.3	1.6	73.8
742	9	742	0.3	1.6	46.8
743	9	743	0.3	1.6	712.1
744	9	744	0.3	1.7	171.9
745	9	745	0.3	1.7	12.6
746	9	746	0.3	1.7	92.6
747	9	747	0.3	1.7	119.7
748	9	748	0.3	1.7	176.4
749	9	749	0.3	1.7	25.2
750	9	750	0.3	1.7	159.3
751	9	751	0.3	1.7	432
752	9	752	0.3	1.7	334.9
753	9	753	0.3	1.7	25.2
754	9	754	26	-23.8	79.8
755	9	755	26	-23.8	888
756	9	756	-20.39	32.5	69
757	9	757	-20.39	32.5	873.8
758	9	758	2.1	2	27
759	9	759	2.1	2	39.6
760	9	760	2.1	2	65.7
761	9	761	0	-0.1	9
762	9	762	0	-0.1	33.3
763	9	763	0	-0.1	9762.1
764	10	764	0	-0.1	25.3
765	10	765	0	-0.1	239.3
766	10	766	0	-0.1	9709
767	10	767	-28.3	0	89.6
768	10	768	3.1	-0.1	120.4
769	10	769	3.1	-0.1	635.9
770	10	770	3.1	-0.1	1707.2
771	10	771	3.1	-0.1	2758
772	10	772	3.1	-0.1	77.6
773	10	773	3.1	-0.1	854.3
774	10	774	3.1	-0.1	531.2
775	10	775	3.1	-0.1	333.1
776	10	776	3.1	-0.1	6643.4
777	10	777	3.1	-0.1	41.9
778	10	778	3.1	-0.1	98.5
779	10	779	-21.4	-0.1	137.1
780	10	780	-0.8	-0.1	51.1
781	10	781	-0.8	-0.1	2075.8
782	10	782	-0.8	-0.1	236.3
783	10	783	-0.8	-0.1	222.9
784	10	784	-0.8	-0.1	92.3
785	10	785	-0.8	-0.1	10522
786	10	786	-0.8	-0.1	1264
787	10	787	-0.8	-0.1	536.9
788	10	788	-0.8	-0.1	17076.2
789	10	789	-0.8	-0.1	466.3
790	10	790	-0.8	-0.1	23263.6
791	10	791	-0.8	-0.1	784.7
792	10	792	-0.8	-0.1	4594.3
793	10	793	-0.8	-0.1	8950.8
794	10	794	-0.8	-0.1	176.4
795	10	795	-0.8	-0.1	104
796	10	796	0	-0.1	0.9
797	10	797	0	-0.1	41.9
798	10	798	0	-0.1	896.1
799	10	799	0	-0.1	2414.2
800	10	800	0	-0.1	1897.7
801	10	801	0	-0.1	515.1
802	10	802	0	-0.1	77.3
803	10	803	0	-0.1	2132.9
804	10	804	0	-0.1	2055.7
805	10	805	0	-0.1	3705.5
806	10	806	0	-0.1	411.2
807	10	807	0	-0.1	115.9
808	10	808	0	-0.1	173
809	10	809	0	-0.1	352.4
810	10	810	0	-0.1	125
811	10	811	0	-0.1	565.1
812	10	812	0	-0.1	394
813	10	813	0	-0.1	236.4
814	10	814	0	-0.1	541.6
815	10	815	0	-0.1	75.2
816	10	816	0	-0.1	296.1
817	10	817	0	-0.1	68.8
818	10	818	0	-0.1	207.4
819	11	819	0	-0.1	61.2
820	11	820	0	-0.1	33.3
821	11	821	20.1	-0.1	287.1
822	11	822	20.1	-0.1	28.7
823	11	823	20.1	-0.1	424.2
824	11	824	-30.6	0	29.7
825	11	825	-30.6	0	502.3
826	11	826	4.5	-0.1	17.1
827	11	827	4.5	-0.1	30.8
828	11	828	4.5	-0.1	146.9
829	11	829	4.5	-0.1	22.8
830	11	830	4.5	-0.1	28.9
831	11	831	27.1	-23.2	38
832	11	832	27.1	-23.2	70.8
833	11	833	27.1	-23.2	707.2
834	11	834	20.9	15.5	70.2
835	11	835	20.9	15.5	365.9
836	11	836	-28.2	23.3	49.5
837	11	837	-28.2	23.3	28.8
838	11	838	-28.2	23.3	555.8
839	11	839	2.1	35	69.3
840	11	840	2.1	35	27
841	11	841	2.1	35	876.5
842	11	842	-24	-16.89	18
843	11	843	-24	-16.89	14.4
844	11	844	-24	-16.89	145.8
845	11	845	-24	-16.89	34.2
846	11	846	-24	-16.89	640.1
847	11	847	0.9	-3.2	55.8
848	11	848	0.9	-3.2	17.1
849	11	849	0.9	-3.2	210
850	11	850	0.9	-3.2	65.9
851	11	851	0.9	-3.2	30.6
852	11	852	0.9	-3.2	18.3
853	11	853	0.9	-3.2	34.1
854	11	854	0.9	-3.2	113.6
855	11	855	-8.9	-3.2	7
856	11	856	-8.9	-3.2	17.6
857	11	857	-8.9	-3.2	713.9
858	11	858	-8.9	-3.2	33.3
859	11	859	-16.6	-3.2	281.3
860	11	860	-16.6	-3.2	612.9
861	11	861	-16.6	-3.2	100.8
862	12	862	0	-0.1	81
863	12	863	0	-0.1	95.4
864	12	864	0	-0.1	27.9
865	12	865	25.8	-0.1	270.1
866	12	866	25.8	-0.1	52.6
867	12	867	25.8	-0.1	1610.2
868	12	868	-32.79	11.9	98.9
869	12	869	-32.79	11.9	1567.6
870	12	870	1.5	2.29	34.4
871	12	871	1.5	2.29	59
872	12	872	1.5	2.29	144.3
873	12	873	1.5	2.29	194.4
874	12	874	1.5	2.29	196.1
875	12	875	30.9	-27.6	52.3
876	12	876	30.9	-27.6	1684.5
877	12	877	18.3	27.4	34.5
878	12	878	18.3	27.4	1268
879	12	879	-29.4	35.4	29.2
880	12	880	-29.4	35.4	1215.9
881	12	881	-29.5	-26.3	27.2
882	12	882	-29.5	-26.3	1454.5
883	12	883	0.2	-30.9	19
884	12	884	0.2	-30.9	1263
885	12	885	0.3	37.4	92.9
886	12	886	0.3	37.4	1791.1
887	12	887	0.3	7.7	32.4
888	12	888	0.3	7.7	14.4
889	12	889	0.3	7.7	113.4
890	13	890	0	-0.1	253.7
891	13	891	0	-0.1	214.7
892	13	892	22	-0.1	244.8
893	13	893	22	-0.1	1384
894	13	894	-23.9	-0.1	21.7
895	13	895	-23.9	-0.1	994.6
896	13	896	22.2	19	41
897	13	897	22.2	19	1370.3
898	13	898	1.5	-1	25.3
899	13	899	1.5	-1	129.6
900	13	900	1.5	-1	97.9
901	13	901	1.5	-1	533
902	13	902	1.5	-1	545.9
903	13	903	25.9	-23.9	69.3
904	13	904	25.9	-23.9	2019.7
905	13	905	-33.1	-19.8	48.9
906	13	906	-33.1	-19.8	1780.1
907	13	907	18.5	21.4	21.9
908	13	908	18.5	21.4	86
909	13	909	18.5	21.4	946.9
910	13	910	-43.2	25.6	58.1
911	13	911	-40.9	25.6	27.5
912	13	912	-51.1	24	179.1
913	13	913	-51.1	24	1783.8
914	13	914	-24.5	34.6	40.3
915	13	915	-24.5	34.6	1164.2
916	13	916	-4	1.5	46.2
917	13	917	-4	1.5	99.7
918	13	918	-4	1.5	49.8
919	13	919	-4	1.5	488.2
920	13	920	-4	1.5	458.2
921	13	921	-4	1.5	442.2
922	13	922	-4	1.5	92.6
923	13	923	-4	1.5	42.6
924	13	924	-31.1	-20.3	365.2
925	13	925	-2.9	-2.29	261.4
926	13	926	-2.9	-2.29	344.7
927	13	927	-25.9	-22.6	395.2
928	13	928	-25.9	-22.6	941.1
929	13	929	-25.9	-22.6	248.8
930	13	930	-25.9	-22.6	1864.9
931	13	931	-25.9	-22.6	2144.1
932	13	932	-25.9	-22.6	143
933	13	933	-25.9	-22.6	221.2
934	13	934	-25.9	-22.6	48.8
935	13	935	-25.9	-22.6	386.3
936	13	936	-25.9	-22.6	663.2
937	13	937	-25.9	-22.6	633.7
938	13	938	-37.79	-22.6	1426.1
939	13	939	-37.79	-22.6	847.9
940	13	940	-37.79	-22.6	831.1
941	13	941	-37.79	-22.6	854.7
942	13	942	-37.79	-22.6	1231.9
943	13	943	-37.79	-22.6	1195.8
944	13	944	-37.79	-22.6	1678.1
945	13	945	-37.79	-22.6	204.9
946	13	946	-37.79	-22.6	476.1
947	13	947	-37.79	-11.9	314.3
948	13	948	-37.79	-11.9	578.8
949	13	949	10.3	-11.1	400.3
950	13	950	10.3	-11.1	345.1
951	13	951	10.3	-11.1	45.4
952	13	952	10.3	-11.1	816.3
953	13	953	10.3	-11.1	87.6
954	13	954	10.3	-11.1	103.1
955	13	955	10.3	-11.1	439.7
956	13	956	10.3	-11.1	475.3
957	13	957	10.3	-11.1	133.2
958	13	958	10.3	-11.1	159.7
959	13	959	10.3	-11.1	67.5
960	13	960	10.3	-11.1	182.5
961	13	961	10.3	-11.1	67.5
962	13	962	10.3	-11.1	770.7
963	13	963	10.3	-11.1	145.1
964	13	964	10.3	-11.1	23.7
965	13	965	-31.5	-21.3	170.9
966	13	966	-31.5	-21.3	1190.9
967	13	967	-31.5	-21.3	77.7
968	13	968	-31.5	-21.3	934.7
969	13	969	-31.5	-21.3	151.7
970	13	970	-31.5	-21.3	1736.3
971	13	971	-31.5	-21.3	3023.7
972	13	972	-31.5	-21.3	566.9
973	13	973	-31.5	-21.3	245.9
974	13	974	-31.5	-21.3	1893.7
975	13	975	-31.5	-21.3	432.6
976	13	976	-31.5	-21.3	34.8
977	13	977	-31.5	-21.3	295.3
978	13	978	-31.5	-21.3	70.6
979	13	979	-31.5	-21.3	52.3
980	13	980	-31.5	-21.3	42.2
981	13	981	-31.5	-21.3	280.1
982	13	982	-31.5	-21.3	266.4
983	13	983	-31.5	-21.3	2523.7
984	13	984	-31.5	-21.3	1364.3
985	13	985	-31.5	-21.3	500.1
986	13	986	-31.5	-21.3	671.4
987	13	987	-31.5	-21.3	1808.2
988	13	988	-31.5	-21.3	536.4
989	13	989	-31.5	-21.3	1158.4
990	13	990	-31.5	-21.3	70.2
991	13	991	-3.7	-30.2	84.1
992	13	992	-3.7	-30.2	1609.7
993	13	993	-3.7	-30.2	139.6
994	13	994	-3.7	-30.2	280.9
995	14	995	15.8	0	168.3
996	14	996	15.8	0	156.1
997	14	997	15.8	0	317.7
998	14	998	15.8	0	69.2
999	14	999	37.1	-0.1	19.1
1000	14	1000	37.1	-0.1	2452.3
1001	14	1001	37.1	-0.1	602.1
1002	14	1002	37.1	-0.1	89.5
1003	14	1003	37.1	-0.1	892.6
1004	14	1004	37.1	-0.1	2263
1005	14	1005	-1.2	0	89.4
1006	14	1006	-1.2	0	83.1
1007	14	1007	-1.2	0	93.2
1008	14	1008	-1.2	0	666.6
1009	14	1009	-1.2	0	203.6
1010	14	1010	-1.2	0	64.6
1011	14	1011	-1.2	0	51.7
1012	14	1012	2.4	-43.2	639.3
1013	14	1013	2.4	-43.2	215
1014	14	1014	2.4	-43.2	3114.8
1015	14	1015	32.29	-31.9	318.1
1016	14	1016	32.29	-31.9	2541.2
1017	14	1017	-37.5	18.5	199
1018	14	1018	-37.6	20.7	117.6
1019	14	1019	-37.6	20.7	2179.4
1020	14	1020	5.4	-39.6	9.5
1021	14	1021	5.4	-39.6	105.6
1022	14	1022	5.4	-39.6	11.3
1023	14	1023	5.4	-39.6	1288.4
1024	14	1024	5.4	-39.6	621.3
1025	14	1025	30.2	-34.9	204
1026	14	1026	32.29	-31.8	1624.1
1027	14	1027	32.29	-31.8	1688.9
1028	14	1028	32.29	-31.8	76
1029	14	1029	32.29	-31.8	109.7
1030	14	1030	32.29	-31.8	203.7
1031	14	1031	32.29	-31.8	1086
1032	14	1032	32.29	-31.8	901.9
1033	14	1033	32.29	-31.8	1680.7
1034	14	1034	32.29	-31.8	4550.1
1035	14	1035	32.29	-31.8	147.1
1036	14	1036	32.29	-31.8	406.2
1037	14	1037	32.29	-31.8	1076
1038	14	1038	32.29	-31.8	1451.7
1039	14	1039	32.29	-31.8	2935.2
1040	14	1040	32.29	-31.8	1032.4
1041	14	1041	32.29	-31.8	214.5
1042	14	1042	32.29	-31.8	575.5
1043	14	1043	32.29	-31.8	425
1044	14	1044	32.29	-31.8	123.2
1045	14	1045	32.29	-31.8	74.6
1046	14	1046	32.29	-31.8	1059.4
1047	14	1047	32.29	-31.8	1443.7
1048	14	1048	32.29	-31.8	102.9
1049	14	1049	32.29	-31.8	1067.2
1050	14	1050	32.29	-31.8	320.4
1051	14	1051	32.29	-31.8	1069
1052	14	1052	32.29	-31.8	611.5
1053	14	1053	32.29	-31.8	337.8
1054	14	1054	32.29	-31.8	133.5
1055	14	1055	32.29	-31.8	1420.3
1056	14	1056	32.29	-31.8	705.7
1057	14	1057	32.29	-31.8	1754.7
1058	14	1058	32.29	-31.8	122
1059	14	1059	32.29	-31.8	128.7
1060	14	1060	32.29	-31.8	3141.1
1061	14	1061	32.29	-31.8	554.1
1062	14	1062	2.5	-35.4	108.1
1063	14	1063	2.5	-35.4	180.8
1064	14	1064	2.5	-35.4	970.8
1065	14	1065	2.5	-35.4	310.8
1066	14	1066	2.5	-35.4	905.1
1067	14	1067	2.5	-35.4	1034.7
1068	14	1068	2.5	-35.4	351.8
1069	14	1069	3.5	-33.9	56.3
1070	14	1070	2.5	-35.4	666.2
1071	14	1071	2.5	-35.4	817.4
1072	14	1072	2.5	-35.4	1124.7
1073	14	1073	2.5	-35.4	50
1074	14	1074	2.5	-35.4	324.8
1075	14	1075	2.5	-35.4	906.7
1076	14	1076	2.5	-35.4	551.8
1077	14	1077	2.5	-35.4	26.4
1078	14	1078	2.5	-35.4	336.1
1079	14	1079	2.5	-35.4	65.1
1080	14	1080	2.5	-35.4	723.2
1081	14	1081	2.5	-35.4	1289.4
1082	14	1082	2.5	-35.4	515.7
1083	14	1083	2.5	-35.4	128.4
1084	14	1084	3	-33.9	166.2
1085	14	1085	3	-33.9	5.6
1086	14	1086	3	-33.9	553.8
1087	14	1087	3	-33.9	4954.5
1088	14	1088	3	-33.9	920.8
1089	14	1089	3	-33.9	754.6
1090	14	1090	3	-33.9	309.1
1091	14	1091	3	-33.9	167.2
1092	14	1092	34.4	-34.4	1023.3
1093	14	1093	34.4	-34.4	1497.5
1094	14	1094	34.4	-34.4	1065.1
1095	14	1095	34.4	-34.4	919.9
1096	14	1096	34.4	-34.4	137.4
1097	14	1097	34.4	-34.4	173.7
1098	14	1098	3.5	-33.9	591.7
1099	14	1099	3.5	-33.9	602.4
1100	14	1100	3.5	-33.9	39.2
1101	14	1101	3.5	-33.9	229.8
1102	14	1102	3.5	-33.9	1208.7
1103	14	1103	3.5	-33.9	310.5
1104	14	1104	3.5	-33.9	27.1
1105	14	1105	3.5	-33.9	218.9
1106	14	1106	3	-34.7	2584.2
1107	14	1107	3	-34.7	859.8
1108	14	1108	3	-34.7	774.7
1109	14	1109	3	-34.7	1581.8
1110	14	1110	3	-34.7	1933.1
1111	14	1111	3	-34.7	1246.5
1112	14	1112	3	-34.7	776.2
1113	14	1113	3	-34.7	2816
1114	14	1114	3	-34.7	131.5
1115	14	1115	3	-34.7	346
1116	14	1116	3	-34.7	949.1
1117	14	1117	3	-34.7	1904.8
1118	14	1118	3	-34.7	770.1
1119	14	1119	3	-34.7	251.1
1120	14	1120	3	-34.7	332.3
1121	14	1121	3	-34.7	276.9
1122	14	1122	3	-34.7	409.7
1123	14	1123	3	-34.7	714.8
1124	14	1124	3	-34.7	957.6
1125	14	1125	3	-34.7	196.6
1126	14	1126	3	-34.7	331.7
1127	14	1127	3	-34.7	157.1
1128	14	1128	3	-34.7	846.4
1129	14	1129	3	-34.7	119.8
1130	14	1130	3	-34.7	259.1
1131	14	1131	3	-34.7	1009.6
1132	14	1132	3	-34.7	636.7
1133	14	1133	3	-34.7	757.6
1134	14	1134	3	-34.7	695.1
1135	14	1135	3	-34.7	370.1
1136	14	1136	3	-34.7	259.9
1137	14	1137	3	-34.7	1156.7
1138	14	1138	3	-34.7	696.5
1139	14	1139	3	-34.7	2550.2
1140	14	1140	3	-34.7	153.7
1141	14	1141	3	-34.7	259.7
1142	14	1142	3	-34.7	305.4
1143	14	1143	3	-34.7	1284.6
1144	14	1144	3	-34.7	245.9
1145	14	1145	3	-34.7	95.1
1146	14	1146	3	-34.7	470.7
1147	14	1147	3	-34.7	5892.3
1148	14	1148	3	-34.7	75.3
1149	14	1149	3	-34.7	3514.1
1150	14	1150	3	-34.7	1369.3
1151	14	1151	3	-34.7	94.2
1152	14	1152	3	-34.7	2785.8
1153	14	1153	3	-34.7	2823.2
1154	14	1154	3	-34.7	94
1155	14	1155	3	-34.7	680.5
1156	14	1156	3	-34.7	813.8
1157	14	1157	3	-34.7	486.4
1158	14	1158	3	-34.7	90.9
1159	14	1159	3	-34.7	1165
1160	14	1160	3	-34.7	2599.7
1161	14	1161	3	-34.7	866.3
1162	14	1162	3	-34.7	31
1163	14	1163	3	-34.7	1670
1164	14	1164	3	-34.7	730.7
1165	14	1165	3	-34.7	327.9
1166	14	1166	3	-34.7	402.4
1167	14	1167	3	-34.7	552.5
1168	14	1168	3	-34.7	296
1169	14	1169	3	-34.7	540.4
1170	14	1170	3	-34.7	121.7
1171	14	1171	3	-34.7	260.2
1172	14	1172	3	-34.7	814.5
1173	14	1173	3	-34.7	567.2
1174	14	1174	3	-34.7	456.3
1175	14	1175	3	-34.7	131.1
1176	14	1176	3	-34.7	122.5
1177	14	1177	3	-34.7	344
1178	14	1178	3	-34.7	639.7
1179	14	1179	3	-34.7	207.7
1180	14	1180	3	-34.7	321.1
1181	14	1181	3	-34.7	651.2
1182	14	1182	3	-34.7	194
1183	14	1183	3	-34.7	349.3
1184	14	1184	3	-34.7	196.8
1185	14	1185	3	-34.7	62.1
1186	14	1186	3	-34.7	54.6
1187	14	1187	3	-34.7	544.9
1188	14	1188	3	-34.7	471.9
1189	14	1189	3	-34.7	354.9
1190	14	1190	3	-34.7	203.3
1191	14	1191	3	-34.7	716.9
1192	14	1192	3	-34.7	493.8
1193	14	1193	3	-34.7	188.4
1194	14	1194	3	-34.7	64.1
1195	14	1195	3	-34.7	61.1
1196	14	1196	3	-34.7	771
1197	14	1197	3	-34.7	489.3
1198	14	1198	3	-34.7	227.9
1199	14	1199	3	-34.7	423.7
1200	14	1200	3	-34.7	315.5
1201	14	1201	3	-34.7	201.2
1202	14	1202	3	-34.7	468.9
1203	14	1203	3	-34.7	124.1
1204	14	1204	3	-34.7	164.6
1205	14	1205	3	-34.7	93.1
1206	14	1206	3	-34.7	656.7
1207	14	1207	3	-34.7	469.7
1208	14	1208	3	-34.7	191.1
1209	14	1209	3	-34.7	505.9
1210	14	1210	3	-34.7	200.6
1211	14	1211	3	-34.7	312.2
1212	14	1212	3	-34.7	77.1
1213	14	1213	3	-34.7	225.6
1214	14	1214	3	-34.7	825.9
1215	14	1215	3	-34.7	149.7
1216	14	1216	3	-34.7	564
1217	14	1217	3	-34.7	115.7
1218	14	1218	3	-34.7	116.7
1219	14	1219	3	-34.7	308.8
1220	14	1220	3	-34.7	156.1
1221	14	1221	3	-34.7	218.1
1222	14	1222	3	-34.7	147.6
1223	14	1223	3	-34.7	300.2
1224	14	1224	3	-34.7	163.7
1225	14	1225	3	-34.7	853.2
1226	14	1226	3	-34.7	448.3
1227	14	1227	3	-34.7	170.2
1228	14	1228	3	-34.7	734.3
1229	14	1229	3	-34.7	324.4
1230	14	1230	3	-34.7	76.1
1231	14	1231	3	-34.7	141.2
1232	14	1232	3	-34.7	191.6
1233	14	1233	3	-34.7	586.6
1234	14	1234	3	-34.7	142.6
1235	14	1235	3	-34.7	77.2
1236	14	1236	3	-34.7	200.4
1237	14	1237	3	-34.7	116.6
1238	14	1238	3	-34.7	63.1
1239	14	1239	3	-34.7	87.6
1240	14	1240	3	-34.7	70.6
1241	14	1241	3	-34.7	84.6
1242	14	1242	3	-34.7	684.4
1243	14	1243	3	-34.7	132.6
1244	14	1244	3	-34.7	289.5
1245	14	1245	3	-34.7	119.7
1246	14	1246	3	-34.7	906.9
1247	14	1247	3	-34.7	164.5
1248	14	1248	3	-34.7	203.1
1249	14	1249	3	-34.7	62
1250	14	1250	3	-34.7	212.6
1251	14	1251	3	-34.7	85.5
1252	14	1252	3	-34.7	145.2
1253	14	1253	3	-34.7	798.2
1254	14	1254	3	-34.7	392.2
1255	14	1255	3	-34.7	160.3
1256	14	1256	3	-34.7	116.3
1257	14	1257	3	-34.7	682.6
1258	14	1258	3	-34.7	104
1259	14	1259	3	-34.7	131.2
1260	14	1260	3	-34.7	176
1261	14	1261	3	-34.7	178.1
1262	14	1262	3	-34.7	182.3
1263	14	1263	3	-34.7	779.2
1264	14	1264	3	-34.7	657.2
1265	14	1265	3	-34.7	3248.8
1266	14	1266	3	-34.7	61
1267	14	1267	3	-34.7	107.4
1268	14	1268	3	-34.7	187.9
1269	14	1269	3	-34.7	1648.6
1270	14	1270	3	-34.7	329.3
1271	14	1271	3	-34.7	150.7
1272	14	1272	3	-34.7	62
1273	14	1273	3	-34.7	253.7
1274	14	1274	3	-34.7	52.7
1275	14	1275	3	-34.7	78
1276	14	1276	3	-34.7	94.9
1277	14	1277	3	-34.7	507.3
1278	14	1278	3	-34.7	130.2
1279	14	1279	3	-34.7	2133.6
1280	14	1280	3	-34.7	133.6
1281	14	1281	3	-34.7	71.6
1282	14	1282	10	-34.7	973.1
1283	14	1283	10	-34.7	447.8
1284	14	1284	10	-34.7	60.5
1285	14	1285	10	-34.7	593.7
1286	14	1286	10	-34.7	421
1287	14	1287	10	-34.7	535.3
1288	14	1288	10	-34.7	191.1
1289	14	1289	10	-34.7	1559.2
1290	14	1290	10	-34.7	1652.1
1291	14	1291	10	-34.7	374
1292	14	1292	10	-34.7	40.4
1293	14	1293	10	-34.7	40.4
1294	14	1294	10	-34.7	578.3
1295	14	1295	10	-34.7	159.9
1296	14	1296	10	-34.7	672.2
1297	14	1297	10	-34.7	368.2
1298	14	1298	10	-34.7	649.6
1299	14	1299	10	-34.7	610.9
1300	14	1300	10	-34.7	175.2
1301	14	1301	10	-34.7	371.4
1302	14	1302	10	-34.7	251.8
1303	14	1303	10	-34.7	71
1304	14	1304	10	-34.7	599.7
1305	14	1305	10	-34.7	44.3
1306	14	1306	10	-34.7	544.5
1307	14	1307	10	-34.7	1973
1308	14	1308	10	-34.7	57.6
1309	14	1309	10	-34.7	1684.5
1310	14	1310	10	-34.7	5336.1
1311	14	1311	10	-34.7	698.2
1312	14	1312	10	-34.7	3647.9
1313	14	1313	10	-34.7	3137.6
1314	14	1314	10	-34.7	626.5
1315	14	1315	-30.2	-21.7	271.8
1316	14	1316	-30.2	-21.7	1355.9
1317	14	1317	1.5	-1.5	32.3
1318	14	1318	1.5	-1.5	37.9
1319	15	1319	19.89	0	34.7
1320	15	1320	19.89	0	146
1321	15	1321	19.89	0	190.8
1322	15	1322	19.89	0	77.5
1323	15	1323	19.89	0	27.7
1324	15	1324	31.2	-0.1	78.3
1325	15	1325	31.2	-0.1	645.5
1326	15	1326	31.2	-0.1	125.9
1327	15	1327	31.2	-0.1	39.2
1328	15	1328	31.2	-0.1	137.1
1329	15	1329	31.2	-0.1	860
1330	15	1330	-35.1	0	54.3
1331	15	1331	-35.1	0	22.9
1332	15	1332	-35.1	0	410.4
1333	15	1333	7.3	24.5	124.5
1334	15	1334	7.3	24.5	707.8
1335	15	1335	3.3	-1.4	12.9
1336	15	1336	3.3	-1.4	42.3
1337	15	1337	3.3	-1.4	112.3
1338	15	1338	3.3	-1.4	11.9
1339	15	1339	3.3	-1.4	132.4
1340	15	1340	3.3	-1.4	25.6
1341	15	1341	3.3	-1.4	9.1
1342	15	1342	3.3	-1.4	43.8
1343	15	1343	-21.3	-21.9	123.7
1344	15	1344	-21.3	-21.9	46.1
1345	15	1345	-21.3	-21.9	32.2
1346	15	1346	-21.3	-21.9	500.4
1347	15	1347	-45.3	16.7	185.1
1348	15	1348	-45.3	16.7	1003.2
1349	15	1349	25.9	14.1	186.3
1350	15	1350	25.9	14.1	798.8
1351	15	1351	30.5	-31	120.4
1352	15	1352	30.5	-31	98
1353	15	1353	30.5	-31	1021.2
1354	15	1354	0.9	27.4	77.7
1355	15	1355	0.9	27.4	715.1
1356	15	1356	0.9	27.4	35.9
1357	15	1357	-0.5	-1.7	11
1358	15	1358	-0.5	-1.7	84.2
1359	15	1359	-0.5	-1.7	29.3
1360	15	1360	-0.5	-1.7	247.7
1361	15	1361	-0.5	-1.7	37.5
1362	15	1362	-0.5	-1.7	23.7
1363	15	1363	-0.5	-1.7	69.5
1364	15	1364	-0.5	-1.7	179.1
1365	15	1365	-0.5	-1.7	129.8
1366	15	1366	-0.5	-1.7	48.4
1367	15	1367	28.5	-33.7	166
1368	15	1368	28.5	-33.7	558
1369	15	1369	28.5	-33.7	6.5
1370	15	1370	28.5	-33.7	69.2
1371	15	1371	28.5	-33.7	1119.1
1372	15	1372	28.5	-33.7	112.3
1373	15	1373	28.5	-33.7	55.3
1374	15	1374	28.5	-33.7	56.1
1375	15	1375	28.5	-33.7	1220.5
1376	15	1376	28.5	-33.7	1864.6
1377	15	1377	28.5	-33.7	198.8
1378	15	1378	28.5	-33.7	100.2
1379	15	1379	28.5	-33.7	91.7
1380	15	1380	28.5	-33.7	172.6
1381	15	1381	12.1	-45	159.4
1382	15	1382	12.1	-45	1060.3
1383	15	1383	12.1	-45	181.3
1384	16	1384	12.5	0	296.4
1385	16	1385	12.5	0	18.2
1386	16	1386	38.7	0	55.4
1387	16	1387	38.7	0	24
1388	16	1388	38.7	0	685.2
1389	16	1389	38.7	0	104.9
1390	16	1390	38.7	0	22.2
1391	16	1391	38.7	0	88.9
1392	16	1392	38.7	0	795.5
1393	16	1393	38.7	0	33.4
1394	16	1394	-35.7	0	68.9
1395	16	1395	-35.7	0	14.8
1396	16	1396	31.5	-0.3	26.7
1397	16	1397	-35.7	0	462.1
1398	16	1398	2.7	24.2	90.8
1399	16	1399	2.7	24.2	64.2
1400	16	1400	2.7	24.2	664.7
1401	16	1401	2.7	-0.3	68.2
1402	16	1402	2.7	-0.3	57.2
1403	16	1403	2.7	-0.3	356.6
1404	16	1404	2.7	-0.3	192.9
1405	16	1405	2.7	-0.3	310.5
1406	16	1406	2.7	-0.3	213.2
1407	16	1407	2.7	-0.3	174.5
1408	16	1408	2.7	-0.3	229.7
1409	16	1409	31.5	-0.3	53.5
1410	16	1410	31.5	-0.3	469
1411	16	1411	-41	17.1	133.8
1412	16	1412	-41	17.1	594.2
1413	16	1413	20.5	18.8	103.5
1414	16	1414	20.5	18.8	1084
1415	16	1415	18.89	-43.2	369.2
1416	16	1416	18.89	-43.2	1873.2
1417	16	1417	-25.8	-35.2	223.8
1418	16	1418	-25.8	-35.2	1120.9
1419	16	1419	-1.7	27.8	108.8
1420	16	1420	-1.7	27.8	655.3
1421	16	1421	-1.7	27.8	74
1422	16	1422	-1.7	27.8	48
1423	16	1423	21.4	-37.5	167.9
1424	16	1424	21.4	-37.5	651.2
1425	16	1425	21.4	-37.5	61.5
1426	16	1426	21.4	-37.5	207.1
1427	16	1427	21.4	-37.5	123.2
1428	16	1428	21.1	2.1	67.2
1429	16	1429	21.1	2.1	113.3
1430	16	1430	21.1	2.1	99.5
1431	16	1431	21.1	2.1	86.6
1432	16	1432	21.1	2.1	38.6
1433	16	1433	21.1	2.1	232.1
1434	16	1434	21.1	2.1	155.4
1435	16	1435	21.1	2.1	25.7
1436	16	1436	21.1	2.1	37.8
1437	16	1437	21.1	2.1	231.3
1438	16	1438	21.1	2.1	41.6
1439	16	1439	21.1	2.1	312.9
1440	16	1440	21.1	2.1	338
1441	16	1441	16.39	-32	190.6
1442	16	1442	16.39	-32	7.4
1443	16	1443	16.39	-32	846.5
1444	16	1444	15.1	-3.4	281.5
1445	16	1445	15.1	-3.4	291.7
1446	16	1446	15.1	-3.4	43.4
1447	16	1447	-33.5	22.1	74.7
1448	16	1448	-33.5	22.1	798.7
1449	16	1449	-33.5	22.1	199.2
1450	16	1450	-33.4	22	3.7
1451	16	1451	21.9	-4	58.2
1452	16	1452	21.9	-4	108
1453	16	1453	21.9	-4	421.3
1454	16	1454	21.9	-4	122.6
1455	16	1455	21.9	-4	199
1456	16	1456	21.9	-4	990
1457	16	1457	21.9	-4	1089.7
1458	16	1458	21.9	-35.79	748.2
1459	16	1459	21.9	-35.79	223.2
1460	16	1460	21.9	-35.79	1404.3
1461	16	1461	21.9	-35.79	416.9
1462	16	1462	21.9	-35.79	532.6
1463	16	1463	21.9	-35.79	97.8
1464	16	1464	21.9	-35.79	128
1465	16	1465	21.9	-35.79	409.1
1466	16	1466	21.9	-35.79	89.4
1467	16	1467	21.9	-35.79	128.9
1468	16	1468	21.9	-35.79	440.3
1469	16	1469	-36.6	21.5	84.8
1470	16	1470	-36.6	21.5	173.7
1471	16	1471	-36.6	21.5	679.2
1472	16	1472	-36.6	21.5	38.7
1473	16	1473	3.1	22.2	36.8
1474	16	1474	3.1	22.2	96.9
1475	16	1475	3.1	22.2	40.5
1476	16	1476	-1.6	26.9	42.4
1477	16	1477	-1.6	26.9	333.8
1478	16	1478	-1.6	26.9	57.2
1479	16	1479	-1.6	26.9	159.5
1480	16	1480	-1.6	26.9	43.3
1481	16	1481	-1.6	26.9	381.7
1482	16	1482	-1.6	26.9	56.2
1483	16	1483	-1.6	26.9	174.2
1484	16	1484	-1.6	26.9	451.7
1485	16	1485	-49.6	25.3	69.1
1486	16	1486	18.8	-34.2	145.9
1487	16	1487	18.8	-34.2	361.6
1488	16	1488	-4.5	26.1	50.7
1489	16	1489	-4.5	26.1	80.9
1490	16	1490	-1.5	27.8	1433.4
1491	16	1491	-1.5	27.8	61.2
1492	16	1492	-1.5	27.8	253.7
1493	16	1493	-1.5	27.8	1129.6
1494	16	1494	-1.5	27.8	411.8
1495	16	1495	-1.5	27.8	223.2
1496	16	1496	-1.5	27.8	24
1497	16	1497	-1.5	27.8	20.4
1498	16	1498	-1.5	27.8	72.3
1499	16	1499	-1.5	27.8	52.8
1500	16	1500	-1.5	27.8	97.3
1501	16	1501	-1.5	27.8	278
1502	16	1502	-1.5	27.8	57.5
1503	16	1503	-1.5	27.8	258.8
1504	16	1504	-1.5	27.8	31.4
1505	16	1505	-1.5	27.8	20.3
1506	16	1506	-1.5	27.8	97.9
1507	16	1507	-1.5	27.8	15.7
1508	16	1508	-1.5	27.8	23.1
1509	16	1509	-1.5	27.8	147.7
1510	16	1510	-1.5	27.8	415.2
1511	16	1511	-1.5	27.8	368.9
1512	16	1512	-1.5	27.8	266.8
1513	16	1513	-1.5	27.8	105.8
1514	16	1514	-1.5	27.8	133.9
1515	16	1515	-1.5	27.8	79.4
1516	16	1516	-1.5	27.8	45.1
1517	16	1517	-1.5	27.8	33.2
1518	16	1518	-1.5	27.8	236.6
1519	16	1519	-1.5	27.8	155.9
1520	16	1520	-1.5	27.8	210.4
1521	16	1521	-1.5	27.8	126.5
1522	16	1522	-1.5	27.8	114.5
1523	16	1523	-1.5	27.8	34.1
1524	16	1524	-1.5	27.8	212.2
1525	16	1525	-1.5	27.8	265.6
1526	16	1526	-1.5	27.8	131.7
1527	16	1527	-1.5	27.8	80.2
1528	16	1528	-1.5	27.8	18.5
1529	16	1529	-1.5	27.8	44.3
1530	16	1530	-1.5	27.8	25.9
1531	16	1531	-1.5	27.8	325.8
1532	16	1532	-1.5	27.8	12
1533	16	1533	-1.5	27.8	20.3
1534	16	1534	-1.5	27.8	29.6
1535	16	1535	-1.5	27.8	185
1536	16	1536	-1.5	27.8	97.9
1537	16	1537	-1.5	27.8	183.6
1538	16	1538	-1.5	27.8	59.1
1539	16	1539	-1.5	27.8	32.3
1540	16	1540	-1.5	27.8	12
1541	16	1541	-1.5	27.8	23.1
1542	16	1542	-1.5	27.8	24.9
1543	16	1543	-1.5	27.8	53.4
1544	16	1544	-1.5	27.8	209.3
1545	16	1545	-1.5	27.8	18.4
1546	16	1546	-1.5	27.8	75.4
1547	16	1547	-1.5	27.8	73
1548	16	1548	-1.5	27.8	72.9
1549	16	1549	-1.5	27.8	176.2
1550	16	1550	-1.5	27.8	42.4
1551	16	1551	-1.5	27.8	82.1
1552	16	1552	-1.5	27.8	28.6
1553	16	1553	-1.5	27.8	163.9
1554	16	1554	-1.5	27.8	48.9
1555	16	1555	-1.5	27.8	91.2
1556	16	1556	-1.5	27.8	105.2
1557	16	1557	-1.5	27.8	135.6
1558	16	1558	-1.5	27.8	30.5
1559	16	1559	-1.5	27.8	212.1
1560	16	1560	-1.5	27.8	321.1
1561	16	1561	-1.5	27.8	114.5
1562	16	1562	-1.5	27.8	32.4
1563	16	1563	-1.5	27.8	29.6
1564	16	1564	-1.5	27.8	232.1
1565	16	1565	-1.5	27.8	36.2
1566	16	1566	-1.5	27.8	12
1567	16	1567	-1.5	27.8	23.1
1568	16	1568	-1.5	27.8	142.5
1569	16	1569	-1.5	27.8	5.4
1570	16	1570	-1.5	27.8	384.1
1571	16	1571	-1.5	27.8	405.3
1572	16	1572	-1.5	27.8	304.8
1573	16	1573	-1.5	27.8	452.3
1574	16	1574	-1.5	27.8	64.6
1575	16	1575	-1.5	27.8	41.4
1576	16	1576	-1.5	27.8	21.3
1577	16	1577	-1.5	27.8	10.2
1578	16	1578	-1.5	27.8	148.3
1579	16	1579	-1.5	27.8	21.3
1580	16	1580	-1.5	27.8	23.9
1581	16	1581	-1.5	27.8	207.9
1582	16	1582	-1.5	27.8	185.1
1583	16	1583	-1.5	27.8	32.4
1584	16	1584	-1.5	27.8	10.1
1585	16	1585	-1.5	27.8	31.2
1586	16	1586	-1.5	27.8	993.9
1587	16	1587	-1.5	27.8	476.4
1588	16	1588	-1.5	27.8	31.2
1589	16	1589	-1.5	27.8	30.3
1590	16	1590	-1.5	27.8	41.6
1591	16	1591	-1.5	27.8	25
1592	16	1592	-1.5	27.8	59.9
1593	16	1593	-1.5	27.8	120.3
1594	16	1594	-1.5	27.8	30.6
1595	16	1595	-1.5	27.8	375.3
1596	16	1596	-24.7	-26.4	108.2
1597	16	1597	-24.7	-26.4	117.3
1598	16	1598	-24.7	-26.4	567.2
1599	16	1599	23.9	29.2	107
1600	16	1600	23.9	29.2	124.9
1601	16	1601	23.9	29.2	818
1602	16	1602	23.9	29.2	137
1603	16	1603	23.9	29.2	59.6
1604	16	1604	6.8	3.3	14.7
1605	16	1605	6.8	3.3	11.7
1606	17	1606	0	0	39.6
1607	17	1607	0	0	48.3
1608	17	1608	0	0	202.5
1609	17	1609	0	0	28.4
1610	17	1610	26.2	-0.1	35.9
1611	17	1611	26.2	-0.1	41.4
1612	17	1612	26.2	-0.1	670.7
1613	17	1613	26.2	-0.1	825.8
1614	17	1614	9.1	27.7	81.9
1615	17	1615	9.1	27.7	779.4
1616	17	1616	-32.7	3.4	67.2
1617	17	1617	-32.7	3.4	1285.2
1618	17	1618	-5.6	-5.4	22.9
1619	17	1619	-5.6	-5.4	23.9
1620	17	1620	-5.6	-5.4	27.6
1621	17	1621	-5.6	-5.4	2.7
1622	17	1622	-5.6	-5.4	82.8
1623	17	1623	-5.6	-5.4	48.7
1624	17	1624	-5.6	-5.4	34.8
1625	17	1625	-30.7	-19.3	52.5
1626	17	1626	-30.7	-19.3	1022.7
1627	17	1627	-30.3	31	184.8
1628	17	1628	-30.3	31	1325.9
1629	17	1629	18.8	23.7	63.6
1630	17	1630	18.8	23.7	973.2
1631	17	1631	-1.1	27.7	81.9
1632	17	1632	-1.1	27.7	800.7
1633	17	1633	27.3	-23.1	130.2
1634	17	1634	27.3	-23.1	1899
1635	17	1635	0.4	-7.7	43
1636	18	1636	0	0	74.3
1637	18	1637	0	0	98
1638	18	1638	0	0	6.3
1639	18	1639	0	0	10.8
1640	18	1640	0	0	18.9
1641	18	1641	-0.1	-36.6	8.3
1642	18	1642	-0.1	-36.6	11.9
1643	18	1643	-0.1	-36.6	413.6
1644	18	1644	-1.3	29.4	101.9
1645	18	1645	-1.3	29.4	743.1
1646	18	1646	-1.3	29.4	85.1
1647	18	1647	-1.3	29.4	434.5
1648	18	1648	-1.3	29.4	421.7
1649	18	1649	-1.3	29.4	221.4
1650	18	1650	-1.3	29.4	521.6
1651	18	1651	-1.3	29.4	423.5
1652	18	1652	-1.3	29.4	666.9
1653	18	1653	-1.3	29.4	966.3
1654	18	1654	-1.3	29.4	1104.8
1655	18	1655	-1.3	29.4	236.1
1656	18	1656	-1.3	29.4	158.6
1657	18	1657	-1.3	29.4	58.1
1658	18	1658	-1.3	29.4	211.1
1659	18	1659	-1.3	29.4	27.6
1660	18	1660	-1.3	29.4	98.1
1661	18	1661	-1.3	29.4	85.3
1662	18	1662	-1.3	29.4	25.7
1663	18	1663	-1.3	29.4	38.5
1664	18	1664	-1.3	29.4	166
1665	18	1665	-1.3	29.4	82.5
1666	18	1666	-1.3	29.4	411.1
1667	18	1667	-1.3	29.4	85.3
1668	18	1668	-1.3	29.4	50.5
1669	18	1669	-1.3	29.4	23.9
1670	18	1670	-1.3	29.4	320
1671	18	1671	-1.3	29.4	574.9
1672	18	1672	-1.3	29.4	133
1673	18	1673	-1.3	29.4	88
1674	18	1674	-1.3	29.4	55
1675	18	1675	-1.3	29.4	230.1
1676	18	1676	-1.3	29.4	127.4
1677	18	1677	-1.3	29.4	292.4
1678	18	1678	-1.3	29.4	205.3
1679	18	1679	-1.3	29.4	282.2
1680	18	1680	-1.3	29.4	59.6
1681	18	1681	-1.3	29.4	181.4
1682	18	1682	-1.3	29.4	22.9
1683	18	1683	-1.3	29.4	44.9
1684	18	1684	-1.3	29.4	109.1
1685	18	1685	-1.3	29.4	74.2
1686	18	1686	-1.3	29.4	266.6
1687	18	1687	-1.3	29.4	190.5
1688	18	1688	-1.3	29.4	56.8
1689	18	1689	-1.3	29.4	79.7
1690	18	1690	-1.3	29.4	42.1
1691	18	1691	-1.3	29.4	257.4
1692	18	1692	-1.3	29.4	115.5
1693	18	1693	-1.3	29.4	45
1694	18	1694	-1.3	29.4	53.2
1695	18	1695	-1.3	29.4	52.4
1696	18	1696	-16	29.4	70.5
1697	18	1697	-16	29.4	14.6
1698	18	1698	-16	29.4	431.6
1699	18	1699	-16	29.4	23.8
1700	18	1700	-16	29.4	233.9
1701	18	1701	-16	29.4	223.7
1702	18	1702	-16	29.4	27.5
1703	18	1703	3.3	28.4	34.8
1704	18	1704	3.3	28.4	346.1
1705	18	1705	3.3	28.4	68.6
1706	19	1706	0	0	325.7
1707	19	1707	0	0	36.6
1708	19	1708	23.9	-0.1	47.9
1709	19	1709	23.9	-0.1	220.6
1710	19	1710	23.9	-0.1	515.5
1711	19	1711	-26.9	0	57
1712	19	1712	-26.9	0	183.8
1713	19	1713	-26.9	0	166
1714	19	1714	-26.9	0	730.5
1715	19	1715	-4.5	0	48.9
1716	19	1716	-4.5	0	33.9
1717	19	1717	-4.5	0	35.7
1718	19	1718	-4.5	0	7.3
1719	19	1719	-4.5	0	302.1
1720	19	1720	-4.5	0	328.5
1721	19	1721	-4.5	0	120.8
1722	19	1722	-4.5	0	128.1
1723	19	1723	-4.5	0	25.6
1724	19	1724	-23.5	-23.1	11.9
1725	19	1725	-23.5	-23.1	23.9
1726	19	1726	-23.5	-23.1	505
1727	19	1727	-29.8	34.1	97.1
1728	19	1728	-29.8	34.1	949.8
1729	19	1729	29.1	31.9	123.1
1730	19	1730	29.1	31.9	1168.5
1731	19	1731	28.9	-18.5	34.2
1732	19	1732	28.9	-18.5	1222.8
1733	19	1733	0.8	-32.79	31.4
1734	19	1734	0.8	-32.79	472.5
1735	19	1735	0.8	-6.7	40.6
1736	19	1736	0.8	-6.7	131.7
1737	19	1737	0.8	-6.7	15.5
1738	19	1738	0.8	-6.7	30.2
1739	19	1739	0.8	-6.7	410.5
1740	19	1740	0.8	-6.7	44.8
1741	19	1741	0.8	-6.7	34
1742	19	1742	-25	-16.6	64.2
1743	19	1743	-25	-16.6	17.4
1744	19	1744	-25	-16.6	42.4
1745	19	1745	-25	-16.6	219.6
1746	19	1746	-25	-16.6	146
1747	19	1747	-25	-16.6	28.8
1748	19	1748	-25	-16.6	74.7
1749	19	1749	-25	-16.6	38.7
1750	19	1750	-5.5	-33.2	197.1
1751	19	1751	-5.5	-33.2	318.6
1752	19	1752	-5.5	-33.2	400.6
1753	19	1753	-5.5	-33.2	46.2
1754	19	1754	-5.5	-33.2	462.1
1755	19	1755	-5.5	-5.9	57.8
1756	19	1756	-5.5	-5.9	105.4
1757	19	1757	-5.5	-5.9	75.1
1758	19	1758	-5.5	-5.9	5.5
1759	19	1759	-5.5	-5.9	29.3
1760	19	1760	25.5	-5.9	192.2
1761	19	1761	25.5	-5.9	645.5
1762	19	1762	-31.9	-5.9	156.7
1763	19	1763	-28.2	-5.9	86.5
1764	19	1764	-28.2	-5.9	132.7
1765	19	1765	-28.2	-5.9	111.5
1766	19	1766	-28.2	-5.9	184.2
1767	19	1767	-28.2	-5.9	308.7
1768	19	1768	-28.2	-5.9	71.9
1769	19	1769	-28.2	-5.9	420.9
1770	19	1770	5.6	22.3	164.8
1771	19	1771	5.6	22.3	150
1772	19	1772	5.6	22.3	142.9
1773	19	1773	5.6	22.3	753.8
1774	19	1774	-22.9	-1.9	52.5
1775	19	1775	-22.9	-1.9	348.6
1776	20	1776	0	-0.1	243.2
1777	20	1777	24.6	-0.1	50.1
1778	20	1778	24.6	-0.1	2164.5
1779	20	1779	24.6	-0.1	1721.5
1780	20	1780	-17.89	-0.1	9.2
1781	20	1781	-17.89	-0.1	719
1782	20	1782	4.59	-0.1	46
1783	20	1783	4.59	-0.1	94.9
1784	20	1784	4.59	-0.1	95.8
1785	20	1785	4.59	-0.1	126.8
1786	20	1786	4.59	-0.1	74.8
1787	20	1787	-21.8	-17.3	20.2
1788	20	1788	-21.8	-17.3	672.7
1789	20	1789	-18.5	26.5	45.6
1790	20	1790	-18.5	26.5	1333.9
1791	20	1791	23.6	26.5	149.4
1792	20	1792	23.6	26.5	1362
1793	20	1793	30.4	-20.3	416.3
1794	20	1794	30.4	-20.3	2486.4
1795	20	1795	2.4	2.1	56.2
1796	20	1796	2.4	2.1	82
1797	20	1797	2.4	2.1	24.6
1798	20	1798	2.4	2.1	16.4
1799	20	1799	2.4	2.1	651.8
1800	20	1800	-32	2.2	36.9
1801	20	1801	-32	2.2	46.6
1802	20	1802	-32	2.2	41
1803	20	1803	-32	2.2	741
1804	21	1804	0.1	0	116.9
1805	21	1805	22	-0.9	67.1
1806	21	1806	22	-0.9	125.1
1807	21	1807	22	-0.9	333.6
1808	21	1808	9.1	25.3	21.2
1809	21	1809	9.1	25.3	402
1810	21	1810	-28.5	-2.9	15.6
1811	21	1811	-28.5	-2.9	22
1812	21	1812	-28.5	-2.9	476.5
1813	21	1813	0.3	-3	20.2
1814	21	1814	0.3	-3	56
1815	21	1815	0.3	-3	5.5
1816	21	1816	0.3	-3	113.9
1817	21	1817	0.3	-3	35.7
1818	21	1818	0.3	-3	35.7
1819	21	1819	-26.9	-18.3	11.9
1820	21	1820	-26.9	-18.3	380.8
1821	21	1821	-26.9	26.7	23.9
1822	21	1822	-26.9	26.7	451.9
1823	21	1823	12.5	26.7	17.5
1824	21	1824	12.5	26.7	465
1825	21	1825	28.8	-19.8	42.4
1826	21	1826	28.8	-19.8	564.3
1827	22	1827	16.2	-0.1	289.9
1828	22	1828	16.2	-0.1	148.2
1829	22	1829	16.2	-0.1	42.4
1830	22	1830	36.29	-0.1	139
1831	22	1831	36.29	-0.1	111.1
1832	22	1832	36.29	-0.1	754.8
1833	22	1833	36.29	-0.1	531.8
1834	22	1834	36.29	-0.1	271.6
1835	22	1835	36.29	-0.1	319.8
1836	22	1836	36.29	-0.1	243.5
1837	22	1837	-23.7	0	80.4
1838	22	1838	-23.7	0	524.6
1839	22	1839	-23.7	0	219.4
1840	22	1840	33.4	-0.1	547.6
1841	22	1841	33.4	-0.1	754.9
1842	22	1842	33.4	-0.1	167.4
1843	22	1843	33.4	-0.1	254.3
1844	22	1844	-25.3	-5.5	125.8
1845	22	1845	-25.3	-5.5	1275.3
1846	22	1846	-0.6	30.2	92.3
1847	22	1847	-0.6	30.2	140
1848	22	1848	-0.6	30.2	1802.1
1849	22	1849	21.3	-0.3	174.7
1850	22	1850	21.3	-0.3	1616.8
1851	22	1851	21.3	-0.3	45.7
1852	22	1852	8.8	-39	8.3
1853	22	1853	8.8	-39	239.5
1854	22	1854	8.8	-39	495.1
1855	22	1855	8.8	-39	3843.7
1856	22	1856	30	-27.6	289.5
1857	22	1857	30	-27.6	2135
1858	22	1858	7	-5	69.3
1859	22	1859	7	-5	147.5
1860	22	1860	7	-5	417
1861	22	1861	7	-5	53.5
1862	22	1862	-20.7	-21.6	167.2
1863	22	1863	-20.7	-21.6	111.1
1864	22	1864	-20.7	-21.6	871.3
1865	22	1865	-40.9	19.8	181.1
1866	22	1866	-40.9	19.8	1380
1867	22	1867	14.9	20.39	118.7
1868	22	1868	14.9	20.39	653.3
1869	22	1869	6.1	1.8	149.9
1870	22	1870	6.1	1.8	116.1
1871	22	1871	6.1	1.8	2.7
1872	22	1872	6.1	1.8	37.8
1873	22	1873	6.1	1.8	318.6
1874	22	1874	6.1	1.8	143
1875	22	1875	16.7	1.8	73.7
1876	22	1876	16.7	1.8	146.5
1877	22	1877	16.7	1.8	23
1878	22	1878	16.7	1.8	35.8
1879	22	1879	16.7	1.8	1796.5
1880	22	1880	16.7	1.8	124.2
1881	23	1881	12.4	0.6	25.2
1882	23	1882	12.4	0.6	84.3
1883	23	1883	6.2	0.6	37.6
1884	23	1884	6.2	0.6	54.1
1885	23	1885	6.2	0.6	15.6
1886	23	1886	36.2	0.6	80.3
1887	23	1887	36.2	0.6	267.1
1888	23	1888	36.2	0.6	143.2
1889	23	1889	36.2	0.6	66.5
1890	23	1890	36.2	0.6	1111.1
1891	23	1891	-30.9	2.2	56.9
1892	23	1892	-30.9	2.2	596.2
1893	23	1893	-2	27.3	115
1894	23	1894	-2	27.2	550.9
1895	23	1895	-1.9	-2.4	35.9
1896	23	1896	-1.9	-2.4	47.6
1897	23	1897	5.9	1.4	230
1898	23	1898	5.9	1.4	16.5
1899	23	1899	-19.1	-18.3	40.5
1900	23	1900	-19.1	-18.3	31.3
1901	23	1901	-19.1	-18.3	39.2
1902	23	1902	-19.1	-18.3	358.3
1903	23	1903	-45	16.2	113
1904	23	1904	-45	16.2	485.5
1905	23	1905	24.1	23.4	70.1
1906	23	1906	24.1	23.4	845.5
1907	23	1907	28	-36.1	177.5
1908	23	1908	28	-36.1	1215.3
1909	23	1909	8	-44.9	138.9
1910	23	1910	8	-44.9	799.5
1911	23	1911	-1.1	24.5	54.3
1912	23	1912	-1.1	24.5	373
1913	23	1913	-2.29	-0.7	20.2
1914	23	1914	5.9	-0.7	14.4
1915	23	1915	5.9	-0.7	41.4
1916	23	1916	5.9	-0.7	32.1
1917	23	1917	5.9	-0.7	11
1918	23	1918	5.9	-0.7	17.4
1919	23	1919	5.9	-0.7	97.2
1920	23	1920	5.9	-0.7	392.9
1921	23	1921	5.9	-0.7	31.1
1922	23	1922	5.9	-0.7	146.6
1923	23	1923	5.9	-0.7	135.6
1924	23	1924	5.9	-0.7	80.6
1925	23	1925	5.9	-0.7	120.7
1926	23	1926	5.9	-0.7	90.5
1927	23	1927	5.9	-0.7	134.4
1928	23	1928	5.9	-0.7	71.3
1929	23	1929	5.9	-0.7	98.8
1930	23	1930	5.9	-0.7	98.8
1931	23	1931	5.9	-0.7	4.6
1932	23	1932	5.9	-0.7	337.6
1933	23	1933	5.9	-0.7	292.7
1934	23	1934	5.9	-0.7	249.7
1935	23	1935	5.9	-0.7	31.1
1936	23	1936	5.9	-0.7	14.6
1937	23	1937	5.9	-0.7	24.8
1938	23	1938	5.9	-0.7	94.3
1939	23	1939	5.9	-0.7	21.2
1940	23	1940	5.9	-0.8	92.1
1941	23	1941	5.9	-0.8	72.5
1942	23	1942	5.9	-0.8	21.9
1943	23	1943	5.9	-0.8	26.6
1944	23	1944	5.9	-0.8	95.5
1945	23	1945	5.9	-0.8	11.9
1946	23	1946	5.9	-0.8	78.9
1947	23	1947	5.9	-0.8	10.9
1948	23	1948	5.9	-0.8	68.6
1949	23	1949	5.9	-0.8	23.8
1950	23	1950	5.9	-0.7	107.1
1951	23	1951	5.9	-0.8	12.8
1952	23	1952	2.6	2.5	9.1
1953	23	1953	2.6	2.5	84.3
1954	23	1954	2.6	2.5	20.9
1955	23	1955	2.6	2.5	96.6
1956	23	1956	2.6	2.5	123.6
1957	23	1957	2.6	2.5	29.4
1958	23	1958	2.6	2.5	6.4
1959	23	1959	2.6	2.5	62.3
1960	23	1960	2.6	2.5	62.3
1961	23	1961	2.6	2.5	100.9
1962	23	1962	2.6	2.5	265.8
1963	23	1963	2.6	2.5	355.6
1964	23	1964	2.6	2.5	250.3
1965	23	1965	2.6	2.5	172.3
1966	23	1966	2.6	2.5	198.9
1967	23	1967	20	2.5	139.3
1968	23	1968	1.1	2.5	57.7
1969	23	1969	34.9	-24.9	105.5
1970	23	1970	34.9	-24.9	508.9
1971	23	1971	34.9	-24.9	219.5
1972	23	1972	14.2	-44.7	162.6
1973	23	1973	14.2	-44.7	215.2
1974	23	1974	-37.4	9.69	57
1975	23	1975	-37.4	9.69	647.2
1976	23	1976	-37.4	9.69	58.1
1977	23	1977	-37.4	9.69	68
1978	23	1978	-37.4	9.69	123.1
1979	23	1979	-37.4	9.69	347.6
1980	23	1980	-37.4	9.69	70.7
1981	23	1981	4	-0.6	85.4
1982	23	1982	4	-0.6	476
1983	23	1983	4	-0.6	122.4
1984	23	1984	4	-0.6	77
1985	23	1985	1.9	-24.5	72.3
1986	23	1986	-35.1	25.5	155.6
1987	23	1987	-35.1	25.5	487.1
1988	23	1988	-35.1	25.5	36.4
1989	23	1989	-35.1	25.5	79.3
1990	23	1990	-35.1	25.5	186.6
1991	23	1991	-35.1	25.5	58.8
1992	23	1992	-35.1	25.5	96.1
1993	23	1993	-35.1	25.5	85
1994	23	1994	-35.1	25.5	102.7
1995	23	1995	-35.1	25.5	22.4
1996	23	1996	-5.7	-1.2	55.2
1997	23	1997	-5.7	-1.2	59.4
1998	23	1998	-5.7	-1.2	72.8
1999	23	1999	-5.7	-1.2	66.9
[truncated: 763,313 more rows]
